# Supplementary material for: 2-[4-(2,6-Dimeth­oxy­phen­yl)but­yl]-1,3-dimeth­oxy­benzene
Source: Acta Crystallogr Sect E Struct Rep Online. 2010 Jul 7;66(Pt 8):o1921. doi: 10.1107/S1600536810025420 (PMC3007267; doi:10.1107/S1600536810025420)
Supplement: Supplementary file 2 [file e-66-o1921-Isup2.hkl]

# 
# h,k,l, Fc-squared, Fo-squared, sigma(Fo-squared) and status flag 
# 
data_I
_shelx_title ' 10041 in Pbcn' 
_shelx_refln_list_code          4 
_shelx_F_calc_maximum      150.27 
_exptl_crystal_F_000       712.00 
_reflns_d_resolution_high  0.7573 
 
loop_ 
 _symmetry_equiv_pos_as_xyz 
 'x, y, z' 
 '-x+1/2, -y+1/2, z+1/2' 
 'x+1/2, -y+1/2, -z' 
 '-x, y, -z+1/2' 
 '-x, -y, -z' 
 'x-1/2, y-1/2, -z-1/2' 
 '-x-1/2, y-1/2, z' 
 'x, -y, z-1/2' 
 
_cell_length_a    22.6921 
_cell_length_b     5.5460 
_cell_length_c    13.7099 
_cell_angle_alpha  90.000 
_cell_angle_beta   90.000 
_cell_angle_gamma  90.000 
 
_shelx_F_squared_multiplier     1.000 
 
loop_ 
 _refln_index_h 
 _refln_index_k 
 _refln_index_l 
 _refln_F_squared_calc 
 _refln_F_squared_meas 
 _refln_F_squared_sigma 
 _refln_observed_status 
   2   0   0        1.95       11.26      0.68 o 
   4   0   0    22581.81    22152.04    211.26 o 
   6   0   0     2687.77     2846.08     33.21 o 
   8   0   0    10964.48    10255.98    128.20 o 
  10   0   0       92.39       96.45      1.95 o 
  12   0   0     1388.17     1433.90     12.97 o 
  14   0   0     1396.37     1260.90     11.73 o 
  16   0   0      499.98      550.18      9.16 o 
  18   0   0      299.35      285.09      6.29 o 
  20   0   0       32.01       31.05      2.31 o 
  22   0   0     4437.87     4124.83     51.51 o 
  24   0   0     1411.87     1444.47     30.97 o 
  26   0   0     3124.93     3158.66     41.72 o 
  28   0   0       26.40       33.91      3.49 o 
   1   1   0     5707.75     5788.80     67.71 o 
   3   1   0     2975.17     3227.10     21.89 o 
   5   1   0        0.06        0.14      0.32 o 
   7   1   0    13834.51    13762.61    100.75 o 
   9   1   0     2445.31     2523.18     19.35 o 
  11   1   0       71.59       86.87      2.25 o 
  13   1   0      128.44      150.23      3.06 o 
  15   1   0      982.39      970.44      8.86 o 
  17   1   0       48.74       40.76      1.44 o 
  19   1   0       17.16       23.89      1.48 o 
  21   1   0       55.81       44.84      2.50 o 
  23   1   0      149.99      154.13      3.60 o 
  25   1   0        2.74        4.32      1.23 o 
  27   1   0      157.43      151.10      4.97 o 
  29   1   0      493.64      509.38      9.45 o 
   0   2   0      908.93      939.39     10.14 o 
   2   2   0     1603.74     1607.84     11.59 o 
   4   2   0     1718.07     1789.17     12.81 o 
   6   2   0      416.32      452.51      3.97 o 
   8   2   0       12.30       17.06      0.95 o 
  10   2   0     2126.02     2269.72     17.97 o 
  12   2   0      440.05      461.71      4.95 o 
  14   2   0      105.60      110.98      2.18 o 
  16   2   0      976.17      965.59      9.16 o 
  18   2   0      123.09      112.48      2.87 o 
  20   2   0      304.03      269.86      4.14 o 
  22   2   0        2.19        1.61      0.97 o 
  24   2   0       92.00       92.69      3.60 o 
  26   2   0       68.69       74.80      3.51 o 
  28   2   0        0.22        0.00      1.99 o 
   1   3   0       43.70       40.11      1.44 o 
   3   3   0     4093.71     4462.34     38.48 o 
   5   3   0       72.76       91.27      1.64 o 
   7   3   0       44.03       34.83      1.10 o 
   9   3   0      112.42      102.59      2.02 o 
  11   3   0       47.55       50.66      1.56 o 
  13   3   0      169.01      204.62      3.23 o 
  15   3   0       49.01       45.30      1.62 o 
  17   3   0       91.83       85.79      2.26 o 
  19   3   0      104.22       89.19      3.38 o 
  21   3   0      328.84      305.74      7.88 o 
  23   3   0      188.25      192.61      6.52 o 
  25   3   0      157.23      179.63      6.52 o 
   0   4   0       28.80       32.64      4.17 o 
   2   4   0       25.65       21.22      0.99 o 
   4   4   0      378.05      425.52      4.51 o 
   6   4   0      925.08      928.43      8.03 o 
   8   4   0       18.16       17.90      1.10 o 
  10   4   0      110.78       92.59      2.49 o 
  12   4   0       92.40       84.17      2.44 o 
  14   4   0      321.50      282.31      5.88 o 
  16   4   0        9.31        5.93      1.47 o 
  18   4   0       29.23       28.83      2.29 o 
  20   4   0       19.51       32.09      2.55 o 
  22   4   0       17.06       11.22      3.27 o 
  24   4   0        8.23       13.34      1.85 o 
   1   5   0      174.07      173.42      3.16 o 
   3   5   0      182.49      187.18      6.44 o 
   5   5   0       94.65      103.48      2.46 o 
   7   5   0      106.70      118.49      2.98 o 
   9   5   0      624.96      523.51      8.62 o 
  11   5   0       10.36        9.34      1.52 o 
  13   5   0      718.24      607.63      9.96 o 
  15   5   0      186.80      182.50      8.24 o 
  17   5   0       86.25       87.90      3.75 o 
  19   5   0        8.20       11.79      2.07 o 
  21   5   0        2.99        2.18      1.68 o 
   0   6   0        8.48        9.41      1.91 o 
   2   6   0      268.56      279.06      6.01 o 
   4   6   0        0.67        0.00      2.25 o 
   6   6   0      283.24      267.30      7.80 o 
   8   6   0       18.09       19.62      2.69 o 
  10   6   0       11.50       11.27      2.39 o 
  12   6   0       22.00       18.88      2.85 o 
  14   6   0        0.32        0.00      1.67 o 
  16   6   0       64.83       65.51      7.09 o 
   1   7   0        5.27        0.45      2.48 o 
   3   7   0        8.34        6.53      3.15 o 
   5   7   0       15.06        9.68      3.60 o 
   7   7   0      280.31      282.66     12.84 o 
   1   1   1     2940.28     2939.76     14.14 o 
   2   1   1     2426.46     2447.84     12.37 o 
   3   1   1     2477.79     2425.46     13.15 o 
   4   1   1     9012.00     8895.41     42.37 o 
   5   1   1    16342.69    15886.30     75.97 o 
   6   1   1       81.07       88.57      0.92 o 
   7   1   1      257.17      251.83      1.80 o 
   8   1   1     7198.88     7341.81     36.37 o 
   9   1   1      104.00      124.59      1.19 o 
  10   1   1        8.55       11.92      0.43 o 
  11   1   1      218.23      265.52      2.05 o 
  12   1   1      394.69      413.41      2.88 o 
  13   1   1      582.98      550.36      4.34 o 
  14   1   1      887.87      888.42      5.49 o 
  15   1   1      122.49      138.76      1.59 o 
  16   1   1        5.67        6.43      0.51 o 
  17   1   1      279.91      270.37      2.47 o 
  18   1   1      855.57      808.73      5.65 o 
  19   1   1        0.16        1.06      0.58 o 
  20   1   1       78.36       85.01      1.80 o 
  21   1   1      606.23      612.43      5.51 o 
  22   1   1      290.39      293.83      3.55 o 
  23   1   1        1.53        3.11      0.79 o 
  24   1   1       98.14       98.65      3.30 o 
  25   1   1       15.92       18.15      1.19 o 
  26   1   1       63.84       65.33      2.05 o 
  27   1   1      138.96      143.45      3.00 o 
  28   1   1       10.83       13.21      1.36 o 
  29   1   1      291.97      323.00      6.18 o 
   0   2   1      752.14      770.25      6.07 o 
   1   2   1      303.43      292.40      2.00 o 
   2   2   1        6.89       10.33      0.37 o 
   3   2   1      170.32      188.95      1.54 o 
   4   2   1     1467.04     1585.30      8.45 o 
   5   2   1      736.64      791.61      4.76 o 
   6   2   1       19.42       24.79      0.58 o 
   7   2   1      902.78     1035.97      5.37 o 
   8   2   1     6746.80     7234.69     34.52 o 
   9   2   1     1721.89     1704.58      9.26 o 
  10   2   1        0.11        1.34      0.33 o 
  11   2   1       58.06       68.16      1.13 o 
  12   2   1      649.89      691.81      4.74 o 
  13   2   1       44.59       48.81      1.05 o 
  14   2   1      334.23      328.11      2.90 o 
  15   2   1      163.64      169.61      1.99 o 
  16   2   1      370.86      384.00      3.35 o 
  17   2   1      132.48      121.07      1.85 o 
  18   2   1      321.36      328.39      2.99 o 
  19   2   1        6.59        5.84      0.63 o 
  20   2   1       57.94       61.52      1.33 o 
  21   2   1       70.07       74.41      1.64 o 
  22   2   1        0.15        0.30      0.73 o 
  23   2   1       88.03       89.63      2.19 o 
  24   2   1       24.05       23.92      1.51 o 
  25   2   1       23.96       27.03      1.68 o 
  26   2   1        1.82        3.51      1.21 o 
  27   2   1       10.22       10.89      1.57 o 
  28   2   1       61.25       56.44      2.59 o 
   1   3   1      576.47      637.99      3.96 o 
   2   3   1     1487.01     1570.01      8.34 o 
   3   3   1      213.65      222.55      1.88 o 
   4   3   1        3.73        2.01      0.35 o 
   5   3   1      653.52      741.86      4.46 o 
   6   3   1      405.09      426.38      2.95 o 
   7   3   1        7.70        8.70      0.50 o 
   8   3   1        0.00        0.00      0.34 o 
   9   3   1       53.14       52.26      0.99 o 
  10   3   1      462.70      480.91      3.72 o 
  11   3   1       71.60       72.00      1.44 o 
  12   3   1       96.41       83.04      1.39 o 
  13   3   1      217.70      220.44      2.37 o 
  14   3   1       64.95       66.51      1.34 o 
  15   3   1       71.31       59.18      1.28 o 
  16   3   1       86.85       93.98      1.91 o 
  17   3   1        4.27        2.62      0.72 o 
  18   3   1        5.76       10.80      1.02 o 
  19   3   1       18.47       19.82      1.18 o 
  20   3   1       28.69       25.29      1.16 o 
  21   3   1       71.18       75.43      1.78 o 
  22   3   1      125.33      119.75      2.60 o 
  23   3   1       72.89       80.81      3.12 o 
  24   3   1      129.06      134.32      3.97 o 
  25   3   1       85.88       81.34      3.25 o 
  26   3   1        0.04        0.57      1.37 o 
   0   4   1      253.34      262.02      3.29 o 
   1   4   1      457.19      493.28      3.72 o 
   2   4   1        1.03        0.74      0.39 o 
   3   4   1        3.19        5.03      0.49 o 
   4   4   1       61.04       62.34      1.17 o 
   5   4   1        3.23        2.05      0.44 o 
   6   4   1        2.28        2.11      0.46 o 
   7   4   1        2.80        0.94      0.49 o 
   8   4   1      105.04      106.82      1.73 o 
   9   4   1      652.10      650.10      5.44 o 
  10   4   1       74.27       67.32      1.60 o 
  11   4   1        2.20        1.46      0.60 o 
  12   4   1       12.29       17.48      1.00 o 
  13   4   1       78.06       74.99      2.24 o 
  14   4   1      144.50      116.69      2.35 o 
  15   4   1      227.82      217.31      3.28 o 
  16   4   1        0.02        0.00      0.78 o 
  17   4   1       39.82       29.37      1.60 o 
  18   4   1       11.66        7.57      1.15 o 
  19   4   1       24.27       28.38      1.82 o 
  20   4   1       14.92       19.65      1.66 o 
  21   4   1        0.12        1.28      0.94 o 
  22   4   1       65.64       56.72      2.08 o 
  23   4   1       58.08       58.71      2.13 o 
  24   4   1       10.01        3.94      1.43 o 
   1   5   1      214.97      205.56      2.61 o 
   2   5   1      163.10      151.07      2.22 o 
   3   5   1        0.00        0.00      0.49 o 
   4   5   1       10.14       12.87      0.83 o 
   5   5   1        0.06        0.46      0.61 o 
   6   5   1      400.50      371.88      4.29 o 
   7   5   1      157.24      134.38      2.48 o 
   8   5   1       40.88       38.00      1.43 o 
   9   5   1        2.35        1.30      0.71 o 
  10   5   1       52.15       46.02      1.62 o 
  11   5   1       81.62       62.92      2.78 o 
  12   5   1       17.77       13.84      1.25 o 
  13   5   1       19.41       15.59      1.37 o 
  14   5   1       60.70       58.10      2.12 o 
  15   5   1      106.90      110.19      2.87 o 
  16   5   1      337.18      360.12      5.77 o 
  17   5   1        5.09        3.20      1.10 o 
  18   5   1       14.03       15.37      1.51 o 
  19   5   1      116.29      107.74      3.32 o 
  20   5   1        2.61        1.75      1.13 o 
  21   5   1        1.50        0.00      1.17 o 
   0   6   1        6.87        5.35      1.42 o 
   1   6   1      145.04      154.40      3.84 o 
   2   6   1        0.67        0.00      0.75 o 
   3   6   1       18.43       15.71      1.61 o 
   4   6   1       49.79       50.20      2.38 o 
   5   6   1      372.89      352.93      6.32 o 
   6   6   1       24.82       27.48      2.11 o 
   7   6   1        3.62        2.84      1.26 o 
   8   6   1       57.34       48.34      2.92 o 
   9   6   1        0.04        0.27      1.01 o 
  10   6   1        2.44        2.49      1.13 o 
  11   6   1        0.74        0.00      1.03 o 
  12   6   1        2.00        2.39      1.24 o 
  13   6   1       83.56       85.84      3.03 o 
  14   6   1       12.00       17.19      1.82 o 
  15   6   1       86.88       92.95      3.23 o 
  16   6   1       23.03       21.91      2.57 o 
  17   6   1       96.25      110.59      7.21 o 
   1   7   1       31.95       35.04      3.42 o 
   2   7   1        0.32        0.33      1.67 o 
   3   7   1        5.80        7.27      1.81 o 
   4   7   1       49.62       45.31      3.07 o 
   5   7   1      118.15      115.75      4.54 o 
   6   7   1      352.90      387.59      8.48 o 
   7   7   1       24.64       30.91      3.49 o 
   0   0   2     3215.78     3347.48     42.49 o 
   1   0   2     8491.66     8219.65     55.93 o 
   2   0   2       47.92       52.71      0.81 o 
   3   0   2     1941.52     2038.32     15.86 o 
   4   0   2     4435.90     4336.15     29.12 o 
   5   0   2     1518.76     1422.56      9.97 o 
   6   0   2     5118.56     4857.66     32.67 o 
   7   0   2        2.88        3.74      0.37 o 
   8   0   2     1302.32     1330.17      9.62 o 
   9   0   2       25.23       24.40      0.86 o 
  10   0   2      193.11      197.03      2.35 o 
  11   0   2      185.89      187.38      2.17 o 
  12   0   2      710.30      745.14      7.17 o 
  13   0   2      497.41      516.99      5.02 o 
  14   0   2        1.80        0.82      0.44 o 
  15   0   2       59.85       48.64      1.22 o 
  16   0   2     2128.06     2176.94     17.54 o 
  17   0   2       11.69       20.50      2.48 o 
  18   0   2       88.87       82.40      2.31 o 
  19   0   2      166.16      170.67      4.26 o 
  20   0   2        3.91        6.20      1.04 o 
  21   0   2      476.72      477.34      7.96 o 
  22   0   2       15.59       15.88      1.43 o 
  23   0   2      538.78      516.17      7.20 o 
  24   0   2      305.45      334.56      6.54 o 
  25   0   2      255.42      257.32      5.27 o 
  26   0   2      139.15      141.27      3.74 o 
  27   0   2      485.57      526.05      7.94 o 
  28   0   2      498.97      544.84      9.62 o 
  29   0   2        8.46       17.60      3.83 o 
   1   1   2     2778.16     2697.78     13.08 o 
   2   1   2     3676.90     3641.45     17.53 o 
   3   1   2    22299.67    21284.61    106.40 o 
   4   1   2     5940.25     5647.96     27.03 o 
   5   1   2     4920.71     4690.47     21.57 o 
   6   1   2      591.60      619.34      3.31 o 
   7   1   2     1065.35     1074.84      5.41 o 
   8   1   2        9.40       12.75      0.37 o 
   9   1   2      233.43      255.63      1.74 o 
  10   1   2      156.15      183.25      1.52 o 
  11   1   2       32.78       35.64      0.73 o 
  12   1   2       35.96       49.63      0.89 o 
  13   1   2     3293.74     3417.52     16.96 o 
  14   1   2       49.55       47.91      0.97 o 
  15   1   2        7.45        8.32      0.54 o 
  16   1   2       45.46       47.83      1.00 o 
  17   1   2        3.77        1.39      0.47 o 
  18   1   2      168.02      160.47      2.16 o 
  19   1   2      171.49      151.10      2.11 o 
  20   1   2      683.29      670.23      5.78 o 
  21   1   2     1400.44     1362.66      9.97 o 
  22   1   2       47.36       56.59      2.71 o 
  23   1   2       43.26       45.86      1.51 o 
  24   1   2      230.81      223.68      3.47 o 
  25   1   2       89.63       89.23      2.31 o 
  26   1   2        0.02        0.29      0.92 o 
  27   1   2       63.23       68.17      2.20 o 
  28   1   2       43.93       43.53      2.07 o 
  29   1   2      110.10      111.82      3.36 o 
   0   2   2      425.42      439.00      4.17 o 
   1   2   2      999.75      977.16      5.48 o 
   2   2   2       12.94       17.77      0.46 o 
   3   2   2       23.22       16.57      0.43 o 
   4   2   2     1791.03     1905.39      9.26 o 
   5   2   2       62.42       73.19      0.82 o 
   6   2   2      200.23      185.66      1.49 o 
   7   2   2     1023.87     1136.27      6.34 o 
   8   2   2       23.19       27.04      0.65 o 
   9   2   2      314.15      276.76      2.15 o 
  10   2   2     4073.41     3958.90     20.30 o 
  11   2   2     1851.30     1875.32     10.68 o 
  12   2   2      629.28      634.97      4.67 o 
  13   2   2       38.86       32.25      0.85 o 
  14   2   2      160.08      161.91      1.81 o 
  15   2   2       92.14       95.32      1.43 o 
  16   2   2      518.65      525.11      3.94 o 
  17   2   2       14.34       18.49      0.78 o 
  18   2   2      531.56      507.71      4.21 o 
  19   2   2       68.55       63.30      1.43 o 
  20   2   2       12.79       12.19      0.82 o 
  21   2   2       28.71       29.61      1.23 o 
  22   2   2        2.03        0.32      0.97 o 
  23   2   2        3.28        1.18      0.89 o 
  24   2   2       81.91       81.70      2.44 o 
  25   2   2       56.68       58.94      2.16 o 
  26   2   2        1.26        2.12      1.21 o 
  27   2   2        0.05        0.58      1.07 o 
  28   2   2       33.05       35.47      3.28 o 
   1   3   2       68.22       84.38      1.10 o 
   2   3   2       21.82       21.75      0.61 o 
   3   3   2       40.37       45.44      0.84 o 
   4   3   2      955.05     1029.48      6.35 o 
   5   3   2       26.75       27.94      0.64 o 
   6   3   2        0.26        0.31      0.36 o 
   7   3   2     1708.21     1822.58      9.21 o 
   8   3   2       66.19       63.88      1.00 o 
   9   3   2      473.66      479.63      4.08 o 
  10   3   2      159.17      185.59      2.03 o 
  11   3   2       70.98       76.85      1.42 o 
  12   3   2       32.74       35.84      1.04 o 
  13   3   2      264.28      268.73      3.13 o 
  14   3   2       27.18       28.18      1.22 o 
  15   3   2      203.89      179.31      3.13 o 
  16   3   2       14.46       14.34      0.88 o 
  17   3   2        3.22        6.37      0.95 o 
  18   3   2      268.83      239.63      3.00 o 
  19   3   2      145.40      135.84      3.33 o 
  20   3   2       67.55       60.37      1.60 o 
  21   3   2        9.79       11.24      0.97 o 
  22   3   2       15.48       10.83      1.04 o 
  23   3   2      140.50      125.93      2.49 o 
  24   3   2       22.64       25.94      1.90 o 
  25   3   2       98.72      101.55      4.97 o 
  26   3   2       36.87       40.70      2.64 o 
   0   4   2     1940.14     2063.35     15.55 o 
   1   4   2       34.21       33.37      0.99 o 
   2   4   2       52.21       48.14      1.05 o 
   3   4   2      216.54      219.45      2.21 o 
   4   4   2      182.14      181.38      2.10 o 
   5   4   2      271.62      264.26      2.62 o 
   6   4   2     1054.97     1032.61      6.17 o 
   7   4   2       49.13       55.30      1.32 o 
   8   4   2       52.63       54.52      1.57 o 
   9   4   2      156.07      160.37      2.38 o 
  10   4   2       89.08       83.97      1.78 o 
  11   4   2      627.66      570.78      5.25 o 
  12   4   2        1.42        0.47      0.61 o 
  13   4   2       20.76       18.20      1.04 o 
  14   4   2        1.15        3.68      0.76 o 
  15   4   2       54.98       43.35      1.61 o 
  16   4   2      105.36       85.74      2.10 o 
  17   4   2        0.75        0.00      0.71 o 
  18   4   2        0.52        0.00      0.73 o 
  19   4   2       62.36       69.16      2.15 o 
  20   4   2       93.52      112.27      2.65 o 
  21   4   2        8.91       14.50      1.33 o 
  22   4   2      144.26      147.62      4.00 o 
  23   4   2       55.31       72.33      2.60 o 
  24   4   2       94.06      106.27      3.28 o 
   1   5   2        0.19        1.05      0.57 o 
   2   5   2       88.08       92.83      1.84 o 
   3   5   2       57.49       59.14      1.71 o 
   4   5   2       51.43       58.20      2.37 o 
   5   5   2       59.19       62.38      1.63 o 
   6   5   2       23.08       25.70      1.29 o 
   7   5   2      101.76      103.50      2.24 o 
   8   5   2        3.89        7.72      1.01 o 
   9   5   2       22.88       21.35      1.22 o 
  10   5   2        8.72        5.48      0.92 o 
  11   5   2       83.96       80.36      2.07 o 
  12   5   2       62.22       53.12      1.81 o 
  13   5   2       35.81       34.70      1.54 o 
  14   5   2       52.97       47.96      2.16 o 
  15   5   2        0.32        0.00      1.00 o 
  16   5   2        0.02        0.51      0.95 o 
  17   5   2        0.04        0.04      0.94 o 
  18   5   2       14.59        7.58      1.21 o 
  19   5   2        0.02        0.00      0.99 o 
  20   5   2        0.86        0.00      1.00 o 
  21   5   2        0.33        0.00      1.14 o 
   0   6   2      312.35      296.88      7.62 o 
   1   6   2       28.90       27.45      1.88 o 
   2   6   2       79.06       84.25      2.94 o 
   3   6   2        1.04        3.61      1.23 o 
   4   6   2      192.96      209.48      4.98 o 
   5   6   2       58.29       58.95      2.26 o 
   6   6   2      241.93      237.54      4.02 o 
   7   6   2        8.47       10.30      1.27 o 
   8   6   2        4.72        3.52      1.18 o 
   9   6   2       16.01       15.26      1.76 o 
  10   6   2       35.60       47.58      2.60 o 
  11   6   2        7.12        7.78      1.57 o 
  12   6   2       48.50       52.70      2.75 o 
  13   6   2       10.80        7.69      1.66 o 
  14   6   2       45.94       48.45      2.26 o 
  15   6   2        0.04        0.00      1.10 o 
  16   6   2        0.02        0.00      1.99 o 
   1   7   2      111.14      124.53      5.39 o 
   2   7   2       46.05       47.27      2.61 o 
   3   7   2       41.60       40.57      2.96 o 
   4   7   2       16.18       21.44      2.08 o 
   5   7   2       42.93       48.41      2.78 o 
   6   7   2        3.32        3.93      1.56 o 
   7   7   2      114.05      133.84      4.26 o 
   1   1   3     3369.25     3291.25     16.57 o 
   2   1   3      148.90      156.23      1.32 o 
   3   1   3      827.13      800.13      4.70 o 
   4   1   3      105.14      123.01      1.28 o 
   5   1   3     1307.42     1316.54      6.71 o 
   6   1   3       60.93       64.41      0.74 o 
   7   1   3     2133.16     2243.23     11.11 o 
   8   1   3       16.21       15.87      0.42 o 
   9   1   3      437.56      419.59      2.87 o 
  10   1   3      119.12      143.00      1.35 o 
  11   1   3      385.55      429.55      2.79 o 
  12   1   3      125.77      129.14      1.29 o 
  13   1   3     1640.13     1653.41      9.15 o 
  14   1   3       33.59       31.33      0.80 o 
  15   1   3      267.72      259.61      2.46 o 
  16   1   3      281.80      284.08      2.67 o 
  17   1   3       30.38       29.81      0.92 o 
  18   1   3        3.88        2.91      0.58 o 
  19   1   3      605.66      604.22      4.94 o 
  20   1   3      274.68      280.65      3.31 o 
  21   1   3      281.26      285.16      4.21 o 
  22   1   3        7.10        5.93      0.94 o 
  23   1   3      281.36      290.18      3.92 o 
  24   1   3       14.87       11.84      1.13 o 
  25   1   3       16.60       15.14      1.24 o 
  26   1   3        0.02        0.88      1.00 o 
  27   1   3       15.51       14.28      1.48 o 
  28   1   3        3.96        4.01      1.51 o 
  29   1   3        0.00        0.00      1.55 o 
   0   2   3      698.22      678.53      5.42 o 
   1   2   3     1235.23     1269.23      6.39 o 
   2   2   3       31.10       31.09      0.58 o 
   3   2   3      376.86      374.89      2.50 o 
   4   2   3      106.75      112.88      1.17 o 
   5   2   3      322.89      303.35      2.32 o 
   6   2   3     2195.29     2210.05     12.70 o 
   7   2   3      317.52      332.65      2.39 o 
   8   2   3     4257.87     4369.19     20.46 o 
   9   2   3        2.30        4.61      0.37 o 
  10   2   3      402.56      412.65      2.84 o 
  11   2   3     2458.47     2463.57     12.61 o 
  12   2   3      225.59      239.44      2.18 o 
  13   2   3      151.98      157.83      1.80 o 
  14   2   3      307.61      286.92      2.55 o 
  15   2   3      991.84      989.90      6.64 o 
  16   2   3     1094.58     1052.92      7.05 o 
  17   2   3       30.72       28.64      0.99 o 
  18   2   3      463.22      458.17      4.23 o 
  19   2   3      373.83      374.35      3.77 o 
  20   2   3      322.72      315.43      4.71 o 
  21   2   3       35.88       27.48      1.33 o 
  22   2   3        2.75        2.92      0.93 o 
  23   2   3       23.09       21.73      1.45 o 
  24   2   3        6.06        7.54      1.15 o 
  25   2   3       75.31       65.97      2.29 o 
  26   2   3      101.38      110.94      2.93 o 
  27   2   3       46.37       49.37      2.32 o 
  28   2   3       27.89       31.68      2.71 o 
   1   3   3       39.79       47.77      0.79 o 
   2   3   3      114.23      113.82      1.21 o 
   3   3   3      197.18      186.53      1.54 o 
   4   3   3       81.97       82.42      0.99 o 
   5   3   3      191.33      171.54      1.48 o 
   6   3   3     1061.66     1036.95      6.22 o 
   7   3   3        8.26       13.25      0.56 o 
   8   3   3     1073.30     1145.82      6.55 o 
   9   3   3       65.75       68.91      1.29 o 
  10   3   3      335.92      334.47      3.24 o 
  11   3   3       57.59       63.24      1.40 o 
  12   3   3     2640.82     2638.73     16.14 o 
  13   3   3        1.38        0.42      0.59 o 
  14   3   3     1457.43     1359.19      9.32 o 
  15   3   3       67.75       72.99      1.61 o 
  16   3   3       13.64       13.64      0.90 o 
  17   3   3       69.36       55.66      1.48 o 
  18   3   3      468.82      445.10      4.38 o 
  19   3   3        0.85        1.90      0.72 o 
  20   3   3       85.20       77.47      1.81 o 
  21   3   3       39.50       29.07      1.27 o 
  22   3   3       63.73       65.77      1.86 o 
  23   3   3       28.06       27.47      1.41 o 
  24   3   3        6.00        7.57      1.27 o 
  25   3   3       49.16       58.89      2.72 o 
  26   3   3        0.64        0.39      1.24 o 
   0   4   3       32.50       44.15      1.40 o 
   1   4   3      137.83      146.09      1.81 o 
   2   4   3      174.58      152.57      1.98 o 
   3   4   3       80.57       86.90      1.54 o 
   4   4   3      265.24      271.70      2.66 o 
   5   4   3       10.45       12.41      0.68 o 
   6   4   3       29.81       36.28      1.01 o 
   7   4   3      119.32      121.77      1.99 o 
   8   4   3       58.57       60.63      1.60 o 
   9   4   3        0.41        0.00      0.57 o 
  10   4   3      196.29      190.18      2.54 o 
  11   4   3        0.09        0.00      0.57 o 
  12   4   3      120.30      118.78      2.04 o 
  13   4   3       24.99       31.37      1.19 o 
  14   4   3      323.20      300.41      3.46 o 
  15   4   3        5.40        6.90      0.84 o 
  16   4   3       26.44       22.14      1.15 o 
  17   4   3      106.37      107.98      2.14 o 
  18   4   3      128.88      120.30      2.63 o 
  19   4   3       95.44      101.33      2.55 o 
  20   4   3       11.08       14.17      1.21 o 
  21   4   3        1.94        4.37      1.00 o 
  22   4   3        4.00        3.28      1.09 o 
  23   4   3        0.54        0.21      1.03 o 
  24   4   3        9.96       15.42      2.09 o 
   1   5   3       83.41       90.47      1.73 o 
   2   5   3      543.13      540.34      4.35 o 
   3   5   3      109.52      111.03      1.78 o 
   4   5   3      529.61      548.30      5.26 o 
   5   5   3      506.99      479.97      5.21 o 
   6   5   3       13.76       14.87      1.29 o 
   7   5   3       29.96       31.00      1.50 o 
   8   5   3      348.96      328.85      4.67 o 
   9   5   3       14.41       13.64      1.06 o 
  10   5   3       31.93       34.50      1.39 o 
  11   5   3        3.27        4.17      0.88 o 
  12   5   3       57.63       57.28      1.88 o 
  13   5   3       49.22       52.22      1.71 o 
  14   5   3       76.39       83.03      2.09 o 
  15   5   3        8.17        7.04      1.00 o 
  16   5   3        8.44       10.13      1.23 o 
  17   5   3      197.77      198.12      3.59 o 
  18   5   3       40.25       56.00      2.77 o 
  19   5   3       14.69       16.62      1.59 o 
  20   5   3       18.88       24.00      1.68 o 
  21   5   3       14.25       13.04      1.94 o 
   0   6   3       46.33       49.26      2.09 o 
   1   6   3        6.42        5.89      0.89 o 
   2   6   3      387.85      377.82      4.77 o 
   3   6   3      634.31      651.10      6.74 o 
   4   6   3      174.16      169.54      3.68 o 
   5   6   3       22.08       18.63      1.43 o 
   6   6   3      187.73      185.57      3.85 o 
   7   6   3       83.98       88.29      2.57 o 
   8   6   3        6.87        8.25      1.16 o 
   9   6   3      149.41      145.25      3.35 o 
  10   6   3        0.94        0.21      1.06 o 
  11   6   3       96.05      111.22      4.39 o 
  12   6   3      101.41      103.93      2.96 o 
  13   6   3       15.98       17.03      1.63 o 
  14   6   3       32.02       39.58      2.63 o 
  15   6   3      122.82      134.69      3.46 o 
  16   6   3        4.21        4.05      2.23 o 
   1   7   3      107.96      109.93      4.18 o 
   2   7   3      102.12      101.60      3.11 o 
   3   7   3       71.98       72.70      2.77 o 
   4   7   3       17.56       14.75      1.90 o 
   5   7   3        0.56        0.44      1.40 o 
   6   7   3        2.21        2.23      1.46 o 
   7   7   3      153.47      170.96      6.69 o 
   0   0   4    13807.75    13524.22    129.04 o 
   1   0   4     8048.41     7728.82    104.67 o 
   2   0   4        5.31        4.07      0.68 o 
   3   0   4     1893.54     1856.89     17.13 o 
   4   0   4      121.34      135.76      1.59 o 
   5   0   4      102.91      102.06      1.32 o 
   6   0   4       55.09       45.21      0.95 o 
   7   0   4     5729.60     6042.40     40.70 o 
   8   0   4     4861.11     5185.86     38.07 o 
   9   0   4      602.94      680.28      5.56 o 
  10   0   4      587.17      587.12      6.21 o 
  11   0   4     2247.08     2395.74     17.07 o 
  12   0   4      204.43      208.69      2.72 o 
  13   0   4       71.02       69.13      1.42 o 
  14   0   4      101.20       90.66      1.68 o 
  15   0   4     2379.84     2453.98     19.55 o 
  16   0   4      370.19      417.86      4.74 o 
  17   0   4      277.18      283.20      3.98 o 
  18   0   4      824.24      822.38     10.75 o 
  19   0   4       35.92       39.01      1.77 o 
  20   0   4       15.73       16.70      1.66 o 
  21   0   4      100.70       95.43      2.83 o 
  22   0   4       63.51       57.13      2.28 o 
  23   0   4        0.03        0.21      2.02 o 
  24   0   4      248.33      257.08      5.76 o 
  25   0   4       83.00       81.80      3.42 o 
  26   0   4       45.88       44.88      2.77 o 
  27   0   4       22.68       33.83      2.56 o 
  28   0   4        0.54        0.97      1.47 o 
  29   0   4        0.44        2.03      2.93 o 
   1   1   4      298.23      297.72      2.07 o 
   2   1   4      130.78      148.32      1.27 o 
   3   1   4     1206.93     1221.78      7.30 o 
   4   1   4        8.89        7.49      0.34 o 
   5   1   4       40.24       59.79      1.03 o 
   6   1   4      107.54      123.20      1.09 o 
   7   1   4       23.76       19.47      0.49 o 
   8   1   4      967.16     1007.96      5.46 o 
   9   1   4        1.88        0.95      0.26 o 
  10   1   4        5.16        9.11      0.41 o 
  11   1   4       59.48       60.08      0.86 o 
  12   1   4       14.67       24.14      0.62 o 
  13   1   4       13.49       17.34      0.61 o 
  14   1   4      996.93     1009.64      6.11 o 
  15   1   4       87.21       91.81      1.45 o 
  16   1   4      669.42      670.73      4.83 o 
  17   1   4       26.28       25.39      0.88 o 
  18   1   4       66.21       51.40      1.37 o 
  19   1   4      156.15      149.72      2.30 o 
  20   1   4       35.41       37.93      1.38 o 
  21   1   4       26.16       25.63      1.26 o 
  22   1   4        6.37        4.37      0.88 o 
  23   1   4       71.09       73.92      2.22 o 
  24   1   4       31.41       32.12      1.67 o 
  25   1   4      226.05      214.84      3.84 o 
  26   1   4       21.59       16.86      1.51 o 
  27   1   4       16.85       18.95      1.74 o 
  28   1   4       39.16       44.74      2.33 o 
   0   2   4     1004.00     1134.46      8.53 o 
   1   2   4     1220.96     1264.04      6.98 o 
   2   2   4      172.20      184.04      1.56 o 
   3   2   4       98.65      101.46      1.34 o 
   4   2   4     1740.23     1875.63     10.03 o 
   5   2   4     1759.96     1707.21      9.95 o 
   6   2   4      318.70      315.09      2.24 o 
   7   2   4      489.91      552.58      3.25 o 
   8   2   4      274.31      287.96      2.03 o 
   9   2   4     1665.30     1589.90      8.06 o 
  10   2   4       49.24       55.28      0.91 o 
  11   2   4      857.23      811.33      5.18 o 
  12   2   4        7.74        3.87      0.46 o 
  13   2   4        0.02        0.38      0.47 o 
  14   2   4        2.40        2.43      0.60 o 
  15   2   4      113.84      124.28      2.06 o 
  16   2   4        0.65        0.00      0.57 o 
  17   2   4     1612.40     1523.09     10.83 o 
  18   2   4      465.49      426.06      4.36 o 
  19   2   4        5.13        3.05      0.76 o 
  20   2   4       12.84       13.33      1.04 o 
  21   2   4       29.30       29.05      2.13 o 
  22   2   4      164.32      152.82      3.12 o 
  23   2   4       96.71      102.59      2.63 o 
  24   2   4       18.77       21.53      1.53 o 
  25   2   4      189.71      188.24      3.74 o 
  26   2   4      135.82      132.46      3.23 o 
  27   2   4        1.08        2.16      1.18 o 
  28   2   4       61.50       65.59      3.52 o 
   1   3   4       41.71       50.45      0.84 o 
   2   3   4      273.25      225.87      2.16 o 
   3   3   4      213.78      251.74      2.08 o 
   4   3   4      727.52      780.06      4.73 o 
   5   3   4        7.34       10.84      0.56 o 
   6   3   4      107.52      109.64      1.44 o 
   7   3   4        1.66        3.46      0.94 o 
   8   3   4      294.03      313.23      3.20 o 
   9   3   4     1396.65     1411.84      8.83 o 
  10   3   4      793.93      752.09      5.40 o 
  11   3   4       63.35       57.24      1.83 o 
  12   3   4     1371.33     1347.01      9.18 o 
  13   3   4     2267.32     2179.98     13.79 o 
  14   3   4       56.12       48.77      1.39 o 
  15   3   4        4.86        6.97      0.77 o 
  16   3   4      223.67      227.61      2.88 o 
  17   3   4      226.28      208.45      2.79 o 
  18   3   4       45.34       43.52      1.36 o 
  19   3   4        1.15        0.96      0.67 o 
  20   3   4        1.43        2.12      0.80 o 
  21   3   4       59.42       64.03      1.85 o 
  22   3   4       79.24       72.14      2.12 o 
  23   3   4        0.21        0.16      0.90 o 
  24   3   4       45.12       54.74      2.19 o 
  25   3   4       29.54       22.76      1.96 o 
  26   3   4       15.59       18.56      2.31 o 
   0   4   4        3.26        3.10      0.71 o 
   1   4   4        6.79       10.37      0.68 o 
   2   4   4      310.82      301.43      2.78 o 
   3   4   4      186.00      200.77      2.30 o 
   4   4   4       23.43       27.91      0.88 o 
   5   4   4       37.85       39.01      1.09 o 
   6   4   4     1344.09     1321.06      9.13 o 
   7   4   4       63.63       62.26      1.39 o 
   8   4   4        5.75        4.36      0.65 o 
   9   4   4       98.76      105.20      2.20 o 
  10   4   4      209.33      201.85      2.64 o 
  11   4   4       53.03       51.83      1.42 o 
  12   4   4       53.84       57.42      1.52 o 
  13   4   4       26.86       20.83      1.06 o 
  14   4   4        0.03        0.00      0.62 o 
  15   4   4       13.42       12.64      0.97 o 
  16   4   4      408.71      375.99      4.11 o 
  17   4   4       53.61       53.18      1.82 o 
  18   4   4        1.53        0.59      0.75 o 
  19   4   4      316.69      317.17      7.63 o 
  20   4   4      249.86      246.84      3.44 o 
  21   4   4      177.11      191.92      3.05 o 
  22   4   4        5.16        5.37      1.07 o 
  23   4   4       18.39       19.00      1.51 o 
  24   4   4        8.19        5.53      2.25 o 
   1   5   4       27.16       22.29      1.04 o 
   2   5   4     1160.18     1147.78      7.97 o 
   3   5   4       39.04       37.25      1.39 o 
   4   5   4       35.65       37.06      1.53 o 
   5   5   4        1.67        0.14      0.68 o 
   6   5   4       29.74       26.69      1.28 o 
   7   5   4       11.60       14.14      1.11 o 
   8   5   4       35.81       36.75      1.41 o 
   9   5   4       46.06       45.97      1.58 o 
  10   5   4      480.07      458.07      4.95 o 
  11   5   4        0.65        0.92      0.77 o 
  12   5   4       56.83       52.74      1.72 o 
  13   5   4       20.82       19.27      1.57 o 
  14   5   4       88.76       97.15      2.45 o 
  15   5   4       49.72       49.45      1.89 o 
  16   5   4      155.02      160.25      3.15 o 
  17   5   4        0.30        1.68      1.01 o 
  18   5   4        4.76        4.49      1.13 o 
  19   5   4       12.84        8.42      1.36 o 
  20   5   4       26.57       31.79      1.92 o 
   0   6   4        4.50        4.29      1.13 o 
   1   6   4      308.90      321.13      3.63 o 
   2   6   4      132.17      147.51      2.74 o 
   3   6   4       29.34       31.14      1.49 o 
   4   6   4        3.68        4.73      1.70 o 
   5   6   4      185.15      194.74      4.02 o 
   6   6   4      337.01      342.24      4.98 o 
   7   6   4        5.70        4.93      1.21 o 
   8   6   4        6.11        8.11      1.24 o 
   9   6   4        3.21        2.53      1.10 o 
  10   6   4      117.34      123.48      3.05 o 
  11   6   4       50.45       47.72      2.37 o 
  12   6   4       56.69       60.97      2.38 o 
  13   6   4       11.21        7.66      1.39 o 
  14   6   4       14.10       13.75      1.59 o 
  15   6   4        5.39        8.67      2.82 o 
   1   7   4       11.54       12.02      2.20 o 
   2   7   4       12.54       13.77      1.62 o 
   3   7   4       15.29       14.47      1.65 o 
   4   7   4        1.04        2.39      1.25 o 
   5   7   4       31.06       31.93      2.12 o 
   1   1   5      316.65      321.56      2.20 o 
   2   1   5       13.31       10.32      0.33 o 
   3   1   5      828.76      810.08      5.12 o 
   4   1   5     2895.22     3092.57     16.66 o 
   5   1   5     2635.08     2677.51     14.50 o 
   6   1   5      102.41      109.75      1.27 o 
   7   1   5     2618.44     2663.85     13.77 o 
   8   1   5      339.09      345.55      2.67 o 
   9   1   5       32.08       29.09      0.63 o 
  10   1   5       38.88       38.49      0.73 o 
  11   1   5       71.03       65.88      0.96 o 
  12   1   5        3.27        3.32      0.38 o 
  13   1   5      104.28      119.54      1.45 o 
  14   1   5        2.76        4.61      0.51 o 
  15   1   5      305.33      307.12      3.02 o 
  16   1   5      125.70      128.28      2.13 o 
  17   1   5       91.73       84.82      1.58 o 
  18   1   5       90.44       80.10      1.83 o 
  19   1   5      111.37      115.91      2.10 o 
  20   1   5      150.64      153.02      2.88 o 
  21   1   5      169.47      161.48      3.05 o 
  22   1   5       77.22       70.27      2.15 o 
  23   1   5        4.81        2.38      1.24 o 
  24   1   5        1.31        1.05      0.99 o 
  25   1   5        4.03        3.73      1.13 o 
  26   1   5       27.47       26.49      1.86 o 
  27   1   5      114.11      116.11      3.48 o 
  28   1   5        0.87        3.08      1.69 o 
   0   2   5      156.43      203.56      2.22 o 
   1   2   5      144.04      118.24      1.22 o 
   2   2   5      371.44      350.95      2.52 o 
   3   2   5      590.94      629.10      5.97 o 
   4   2   5      285.79      300.28      2.46 o 
   5   2   5      283.35      280.64      2.39 o 
   6   2   5        0.11        0.22      0.31 o 
   7   2   5        0.03        1.27      0.35 o 
   8   2   5        0.92        0.30      0.34 o 
   9   2   5       90.21       71.35      1.33 o 
  10   2   5       78.13      100.91      1.58 o 
  11   2   5      359.24      364.08      3.30 o 
  12   2   5       66.04       51.84      1.18 o 
  13   2   5      190.10      167.92      2.32 o 
  14   2   5       76.36       73.81      1.60 o 
  15   2   5      164.24      160.58      2.35 o 
  16   2   5      137.86      131.23      2.20 o 
  17   2   5       91.96       91.05      1.88 o 
  18   2   5        0.40        0.32      0.65 o 
  19   2   5        2.16        0.71      0.66 o 
  20   2   5       58.07       58.30      1.75 o 
  21   2   5       10.05       11.67      1.06 o 
  22   2   5       21.98       21.28      1.49 o 
  23   2   5        0.50        3.61      1.03 o 
  24   2   5       51.86       52.80      2.09 o 
  25   2   5        0.37        0.18      1.01 o 
  26   2   5      157.46      164.07      3.64 o 
  27   2   5       50.11       58.75      2.91 o 
   1   3   5       32.77       35.79      0.89 o 
   2   3   5      130.32      130.62      1.66 o 
   3   3   5      345.10      364.25      3.17 o 
   4   3   5      192.94      195.03      2.05 o 
   5   3   5      135.92      138.37      1.63 o 
   6   3   5      368.45      367.05      2.98 o 
   7   3   5       80.04       90.84      1.63 o 
   8   3   5        0.08        0.95      0.49 o 
   9   3   5      978.83      959.36      6.85 o 
  10   3   5      390.44      392.83      3.49 o 
  11   3   5       27.60       26.74      1.05 o 
  12   3   5      113.72      105.25      1.89 o 
  13   3   5     1456.87     1395.03      9.57 o 
  14   3   5       28.82       28.78      1.21 o 
  15   3   5       51.03       47.23      1.54 o 
  16   3   5        1.10        1.08      0.67 o 
  17   3   5      144.43      135.36      2.42 o 
  18   3   5       23.86       23.17      1.19 o 
  19   3   5       54.52       51.31      1.65 o 
  20   3   5       53.84       54.51      1.78 o 
  21   3   5       22.32       20.66      1.76 o 
  22   3   5        4.51        5.03      1.01 o 
  23   3   5       25.59       29.31      1.62 o 
  24   3   5        4.20        4.32      1.18 o 
  25   3   5      113.19      121.58      4.01 o 
  26   3   5        1.70        5.12      1.84 o 
   0   4   5       78.87       74.68      2.31 o 
   1   4   5       84.45       90.54      1.66 o 
   2   4   5        7.98        5.56      0.68 o 
   3   4   5      279.07      281.74      2.87 o 
   4   4   5      154.19      158.77      2.50 o 
   5   4   5      188.22      187.06      2.30 o 
   6   4   5      323.10      317.81      3.41 o 
   7   4   5      606.21      606.46      5.19 o 
   8   4   5     1175.14     1156.82      9.36 o 
   9   4   5     1201.67     1191.21      9.16 o 
  10   4   5       13.57       17.27      0.99 o 
  11   4   5        5.09        2.99      0.69 o 
  12   4   5       48.31       48.20      1.45 o 
  13   4   5       23.52       28.68      1.29 o 
  14   4   5      375.14      346.40      3.87 o 
  15   4   5      113.14      105.47      2.24 o 
  16   4   5      121.42      119.59      2.26 o 
  17   4   5      809.51      796.29      7.22 o 
  18   4   5      228.85      205.75      3.70 o 
  19   4   5      112.89      110.99      2.48 o 
  20   4   5        4.83        3.71      0.99 o 
  21   4   5      103.85       97.15      3.13 o 
  22   4   5       80.19       84.61      2.34 o 
  23   4   5       66.86       56.39      2.33 o 
   1   5   5     1924.44     1858.60     12.47 o 
   2   5   5      851.89      862.77      6.88 o 
   3   5   5      411.04      404.22      4.15 o 
   4   5   5        2.75        1.65      0.79 o 
   5   5   5       10.48       11.50      1.01 o 
   6   5   5        1.52        1.34      0.80 o 
   7   5   5       20.85       22.28      1.33 o 
   8   5   5        0.63        2.16      0.76 o 
   9   5   5       22.64       20.74      1.21 o 
  10   5   5       21.26       22.49      1.59 o 
  11   5   5       36.39       35.13      1.83 o 
  12   5   5        1.62        1.67      0.83 o 
  13   5   5       59.49       60.85      1.87 o 
  14   5   5        0.21        0.00      0.81 o 
  15   5   5        2.16        5.67      1.04 o 
  16   5   5        5.86        7.00      1.18 o 
  17   5   5        0.54        0.00      0.94 o 
  18   5   5        2.52        0.00      1.02 o 
  19   5   5       16.74       17.72      1.65 o 
  20   5   5      264.27      276.06      6.80 o 
   0   6   5      193.72      176.06      3.72 o 
   1   6   5        0.18        0.00      0.79 o 
   2   6   5      173.46      174.67      3.04 o 
   3   6   5       15.85       16.02      1.25 o 
   4   6   5       11.23       12.46      1.34 o 
   5   6   5       14.75       12.19      1.28 o 
   6   6   5        1.45        0.00      0.93 o 
   7   6   5        0.15        0.00      1.00 o 
   8   6   5      151.34      162.08      3.75 o 
   9   6   5        4.31        5.29      1.41 o 
  10   6   5        1.74        6.48      1.27 o 
  11   6   5      104.61      110.79      3.65 o 
  12   6   5        9.01       10.94      1.45 o 
  13   6   5       28.66       36.78      2.00 o 
  14   6   5        5.20        9.78      2.43 o 
   1   7   5      110.12      117.76      7.23 o 
   2   7   5        4.17        5.31      1.72 o 
   3   7   5       56.30       61.23      2.93 o 
   0   0   6      472.61      526.13      6.17 o 
   1   0   6     1613.14     1603.26     11.55 o 
   2   0   6      958.09      993.88     10.79 o 
   3   0   6      622.43      645.63      5.23 o 
   4   0   6       37.17       38.09      0.94 o 
   5   0   6     3193.78     3563.94     24.55 o 
   6   0   6      561.06      595.31      5.02 o 
   7   0   6      587.17      611.69      5.71 o 
   8   0   6        1.16        0.00      0.39 o 
   9   0   6     1140.01     1192.57      9.18 o 
  10   0   6       22.50       25.95      1.00 o 
  11   0   6        9.81       18.46      0.82 o 
  12   0   6      102.64      110.58      2.02 o 
  13   0   6      147.06      160.87      2.30 o 
  14   0   6        2.59        5.64      0.65 o 
  15   0   6      586.51      532.62      5.68 o 
  16   0   6       39.19       34.78      1.38 o 
  17   0   6      914.79      855.61     11.28 o 
  18   0   6        6.57        4.95      2.02 o 
  19   0   6       74.91       74.30      3.29 o 
  20   0   6      202.41      183.87      8.94 o 
  21   0   6       40.86       35.55      2.25 o 
  22   0   6        0.00        0.00      1.16 o 
  23   0   6      165.75      175.83      4.68 o 
  24   0   6       13.66       12.57      1.97 o 
  25   0   6       27.72       26.05      2.85 o 
  26   0   6        2.23        1.93      1.83 o 
  27   0   6       33.58       36.25      4.95 o 
   1   1   6      124.16      124.43      1.14 o 
   2   1   6     2173.07     2446.54     12.13 o 
   3   1   6       60.86       72.41      0.84 o 
   4   1   6     4443.82     4564.75     23.11 o 
   5   1   6       55.67       54.64      0.93 o 
   6   1   6      380.55      498.35      3.66 o 
   7   1   6      235.69      255.52      2.14 o 
   8   1   6        6.94       11.90      0.43 o 
   9   1   6        1.01        0.00      0.30 o 
  10   1   6      148.50      140.69      1.53 o 
  11   1   6       56.25       55.01      0.99 o 
  12   1   6       66.73       67.63      1.10 o 
  13   1   6       26.80       30.94      0.88 o 
  14   1   6      426.24      391.25      3.28 o 
  15   1   6       79.11       68.27      1.27 o 
  16   1   6       87.10       82.57      1.54 o 
  17   1   6        4.71        3.27      0.68 o 
  18   1   6      311.85      298.64      3.67 o 
  19   1   6       12.29       13.30      1.01 o 
  20   1   6       58.14       62.23      1.92 o 
  21   1   6        0.00        0.00      0.74 o 
  22   1   6      192.35      186.98      3.76 o 
  23   1   6       23.88       23.73      2.15 o 
  24   1   6      222.50      227.52      4.33 o 
  25   1   6        1.89        2.04      1.18 o 
  26   1   6        0.35        0.00      1.28 o 
  27   1   6        0.68        0.42      1.62 o 
   0   2   6      927.21      977.47      7.82 o 
   1   2   6     3361.10     3602.43     17.68 o 
   2   2   6      128.88      164.34      1.50 o 
   3   2   6      991.89      970.69      6.37 o 
   4   2   6      181.84      165.55      1.82 o 
   5   2   6     1318.95     1463.19      8.69 o 
   6   2   6      646.74      631.46      4.40 o 
   7   2   6        0.06        0.50      0.36 o 
   8   2   6      163.89      159.46      1.79 o 
   9   2   6      125.56      129.09      1.62 o 
  10   2   6       21.71       20.08      0.96 o 
  11   2   6      464.84      476.04      4.34 o 
  12   2   6        6.35        7.19      0.64 o 
  13   2   6       68.89       62.61      1.34 o 
  14   2   6       17.72       19.69      0.99 o 
  15   2   6      320.80      291.64      3.34 o 
  16   2   6      150.27      149.45      3.20 o 
  17   2   6      183.18      162.15      2.52 o 
  18   2   6        4.08        4.19      0.77 o 
  19   2   6       19.61       19.51      1.10 o 
  20   2   6       16.23       14.52      1.13 o 
  21   2   6      129.09      121.80      2.51 o 
  22   2   6       94.06       89.67      2.49 o 
  23   2   6       55.83       59.95      2.18 o 
  24   2   6       16.67       18.12      1.59 o 
  25   2   6      393.67      391.94      6.05 o 
  26   2   6       30.76       33.72      2.10 o 
  27   2   6       45.75       45.05      5.18 o 
   1   3   6      290.46      313.38      2.97 o 
   2   3   6        7.39        5.52      0.54 o 
   3   3   6       25.01       24.92      1.02 o 
   4   3   6      304.67      309.68      3.01 o 
   5   3   6       21.32       17.98      0.73 o 
   6   3   6      124.26      135.98      1.74 o 
   7   3   6      452.08      453.95      3.69 o 
   8   3   6     1339.96     1286.26      8.69 o 
   9   3   6      378.27      380.30      3.62 o 
  10   3   6      115.38      115.77      1.89 o 
  11   3   6       17.93       16.93      0.98 o 
  12   3   6     1683.60     1642.81     11.58 o 
  13   3   6      259.77      237.11      3.63 o 
  14   3   6     1015.64      948.74      7.67 o 
  15   3   6      310.92      303.38      3.64 o 
  16   3   6      425.61      407.14      4.42 o 
  17   3   6       18.28       19.48      1.17 o 
  18   3   6        8.38        9.03      0.98 o 
  19   3   6       58.36       64.05      1.83 o 
  20   3   6      125.08      119.35      2.48 o 
  21   3   6        0.11        0.00      0.84 o 
  22   3   6       18.55       23.26      1.67 o 
  23   3   6       26.25       27.06      1.60 o 
  24   3   6       41.49       44.41      2.56 o 
  25   3   6        4.06        3.26      1.82 o 
   0   4   6      494.94      485.64      9.00 o 
   1   4   6      570.76      550.04      5.07 o 
   2   4   6       20.39       23.66      1.07 o 
   3   4   6      736.65      710.18      6.11 o 
   4   4   6       56.11       52.70      1.50 o 
   5   4   6     2097.65     2011.34     14.77 o 
   6   4   6      128.31      130.37      2.28 o 
   7   4   6     1576.15     1470.97     12.65 o 
   8   4   6      231.11      222.04      4.18 o 
   9   4   6      762.48      727.61      7.41 o 
  10   4   6       17.75       19.23      1.18 o 
  11   4   6        5.20        5.54      1.27 o 
  12   4   6        6.15        6.89      0.94 o 
  13   4   6      156.43      144.91      2.75 o 
  14   4   6       14.62       13.85      1.15 o 
  15   4   6      336.37      322.74      4.03 o 
  16   4   6      135.38      127.13      2.53 o 
  17   4   6      123.78      123.28      2.56 o 
  18   4   6        0.86        1.04      0.87 o 
  19   4   6      737.14      709.83      7.83 o 
  20   4   6       36.73       39.00      1.70 o 
  21   4   6      385.64      403.52      5.01 o 
  22   4   6       86.24      101.04      2.57 o 
  23   4   6      165.71      158.89      4.32 o 
   1   5   6        8.78       10.24      0.96 o 
   2   5   6      182.47      183.36      2.88 o 
   3   5   6        7.14        8.27      0.93 o 
   4   5   6      192.52      193.90      3.23 o 
   5   5   6        0.01        0.01      0.77 o 
   6   5   6       62.97       67.17      1.98 o 
   7   5   6       14.29       17.23      1.49 o 
   8   5   6       62.40       59.94      2.28 o 
   9   5   6        0.01        0.00      0.86 o 
  10   5   6       10.33        8.74      1.19 o 
  11   5   6        4.33        5.46      1.11 o 
  12   5   6      136.60      134.28      2.85 o 
  13   5   6        0.85        1.70      0.92 o 
  14   5   6       33.06       45.43      1.87 o 
  15   5   6        1.49        0.14      1.02 o 
  16   5   6        4.62        2.79      1.04 o 
  17   5   6        0.06        0.00      0.94 o 
  18   5   6        0.36        0.48      1.01 o 
  19   5   6       22.17       11.47      2.10 o 
   0   6   6       72.48       67.76      2.84 o 
   1   6   6        0.43        0.00      0.85 o 
   2   6   6        0.49        0.54      0.87 o 
   3   6   6        1.00        0.00      0.87 o 
   4   6   6       35.64       36.08      2.10 o 
   5   6   6       15.75       16.97      1.53 o 
   6   6   6        0.40        0.00      0.94 o 
   7   6   6       25.59       27.57      2.49 o 
   8   6   6        7.66        5.03      1.23 o 
   9   6   6       27.07       28.00      1.80 o 
  10   6   6        0.73        0.00      1.22 o 
  11   6   6      367.18      398.43      6.60 o 
  12   6   6        0.34        0.00      1.15 o 
  13   6   6       10.29        7.91      2.27 o 
  14   6   6        0.40        3.38      2.93 o 
   1   1   7      836.77      897.07      4.99 o 
   2   1   7      986.74     1036.69      5.66 o 
   3   1   7      712.38      771.84      4.41 o 
   4   1   7     1170.88     1254.70      7.09 o 
   5   1   7      314.84      293.01      2.38 o 
   6   1   7        0.41        0.37      0.25 o 
   7   1   7        7.53        4.76      0.41 o 
   8   1   7       80.89       77.07      1.12 o 
   9   1   7       10.80       12.48      0.57 o 
  10   1   7      481.48      483.42      3.46 o 
  11   1   7       31.07       38.05      0.90 o 
  12   1   7      127.18      123.65      1.65 o 
  13   1   7       70.86       58.99      1.36 o 
  14   1   7       17.94       19.88      0.82 o 
  15   1   7       18.40       21.53      0.89 o 
  16   1   7        2.92        5.47      0.70 o 
  17   1   7        7.24        7.31      0.84 o 
  18   1   7       84.24       79.53      2.05 o 
  19   1   7       35.52       34.49      1.47 o 
  20   1   7      170.50      162.84      3.00 o 
  21   1   7        8.30        9.44      1.28 o 
  22   1   7       40.58       38.08      1.90 o 
  23   1   7      141.27      140.97      3.39 o 
  24   1   7      123.39      118.28      3.97 o 
  25   1   7       20.49       17.19      1.63 o 
  26   1   7       22.29       25.18      1.95 o 
  27   1   7        1.89        6.76      3.38 o 
   0   2   7     1345.54     1339.07     12.44 o 
   1   2   7        0.90        0.36      0.35 o 
   2   2   7       35.67       33.34      0.81 o 
   3   2   7      159.02      158.11      1.73 o 
   4   2   7      336.25      336.72      2.80 o 
   5   2   7      327.77      355.55      2.94 o 
   6   2   7        9.92       11.78      0.61 o 
   7   2   7       10.36       11.22      0.60 o 
   8   2   7      430.73      439.93      3.51 o 
   9   2   7        0.49        0.36      0.40 o 
  10   2   7      528.15      509.35      4.75 o 
  11   2   7       35.06       32.81      1.02 o 
  12   2   7      433.29      424.34      3.85 o 
  13   2   7      181.01      176.24      2.30 o 
  14   2   7      850.17      861.49      6.94 o 
  15   2   7       28.06       26.95      1.18 o 
  16   2   7       83.34       76.71      1.77 o 
  17   2   7      132.79      123.40      2.26 o 
  18   2   7      124.59      119.68      2.85 o 
  19   2   7        1.09        1.74      0.81 o 
  20   2   7       35.39       32.49      1.47 o 
  21   2   7        0.68        0.47      0.80 o 
  22   2   7       27.10       25.83      1.65 o 
  23   2   7        6.81        6.43      1.22 o 
  24   2   7        5.71        6.23      1.29 o 
  25   2   7        0.14        0.00      1.39 o 
  26   2   7      180.35      213.74     10.14 o 
   1   3   7      210.50      216.89      2.67 o 
   2   3   7      134.76      141.29      2.16 o 
   3   3   7      665.99      654.09      5.81 o 
   4   3   7      190.26      177.31      2.82 o 
   5   3   7      111.07      110.51      1.72 o 
   6   3   7     1031.37     1026.41      7.67 o 
   7   3   7      150.38      148.57      2.87 o 
   8   3   7       51.86       49.38      1.30 o 
   9   3   7     1078.84     1039.72      7.88 o 
  10   3   7      892.70      837.79      6.75 o 
  11   3   7       35.90       43.47      1.28 o 
  12   3   7       45.40       40.85      1.57 o 
  13   3   7     1354.68     1281.75      9.64 o 
  14   3   7      147.29      146.62      2.48 o 
  15   3   7        5.47        2.45      0.76 o 
  16   3   7      153.57      137.94      2.50 o 
  17   3   7      152.74      140.66      2.55 o 
  18   3   7       95.68       82.47      2.04 o 
  19   3   7       89.83       98.08      2.23 o 
  20   3   7      209.51      202.54      3.24 o 
  21   3   7        5.98        7.10      1.11 o 
  22   3   7        7.61        8.62      1.21 o 
  23   3   7       18.79       18.48      1.47 o 
  24   3   7       42.71       43.47      2.17 o 
   0   4   7       56.45       51.79      2.05 o 
   1   4   7       23.21       21.09      1.03 o 
   2   4   7      317.40      306.59      4.29 o 
   3   4   7      221.34      207.56      2.84 o 
   4   4   7        0.68        1.83      0.65 o 
   5   4   7      195.38      189.46      2.73 o 
   6   4   7        2.78        2.67      0.77 o 
   7   4   7      405.72      378.67      4.86 o 
   8   4   7       39.79       40.20      1.54 o 
   9   4   7      540.67      532.38      5.67 o 
  10   4   7      121.76      122.70      2.69 o 
  11   4   7      129.86      122.33      2.51 o 
  12   4   7      107.83      114.63      3.32 o 
  13   4   7       22.55       17.55      1.25 o 
  14   4   7       41.43       40.17      1.87 o 
  15   4   7        3.68        3.43      0.90 o 
  16   4   7       25.22       24.88      1.51 o 
  17   4   7      429.87      407.92      5.19 o 
  18   4   7       30.29       33.31      1.71 o 
  19   4   7       79.68       79.34      2.38 o 
  20   4   7      120.27      136.77      2.86 o 
  21   4   7      229.59      236.43      3.79 o 
  22   4   7       50.55       65.47      2.34 o 
   1   5   7      243.71      241.96      3.35 o 
   2   5   7      580.36      564.71      6.17 o 
   3   5   7      430.86      435.04      6.22 o 
   4   5   7      212.61      206.37      3.40 o 
   5   5   7      437.21      438.81      5.28 o 
   6   5   7      161.68      165.93      3.10 o 
   7   5   7      285.38      298.84      4.57 o 
   8   5   7        6.65        3.16      1.08 o 
   9   5   7       23.56       21.93      1.82 o 
  10   5   7       16.56       16.18      1.42 o 
  11   5   7       19.56       18.26      1.49 o 
  12   5   7        1.03        0.88      1.05 o 
  13   5   7        0.26        0.57      0.98 o 
  14   5   7       19.81       20.27      1.73 o 
  15   5   7       22.00       29.66      2.84 o 
  16   5   7       15.68       13.07      1.41 o 
  17   5   7      163.65      171.22      3.65 o 
  18   5   7        7.36       13.87      1.92 o 
   0   6   7      335.86      355.06      6.41 o 
   1   6   7      150.91      153.78      3.29 o 
   2   6   7      191.16      190.78      3.54 o 
   3   6   7        4.40        3.60      1.05 o 
   4   6   7        4.07        2.13      1.06 o 
   5   6   7        8.50        6.73      1.26 o 
   6   6   7       10.17        9.93      1.68 o 
   7   6   7        5.75        4.59      1.30 o 
   8   6   7        1.24        1.29      1.11 o 
   9   6   7       27.30       27.49      1.83 o 
  10   6   7        6.17        5.02      1.26 o 
  11   6   7      140.71      159.29      4.34 o 
  12   6   7       63.94       86.31      4.60 o 
   0   0   8     1327.89     1279.53     16.14 o 
   1   0   8     1229.37     1295.99      9.81 o 
   2   0   8       13.87       14.73      1.26 o 
   3   0   8      339.25      318.60      3.25 o 
   4   0   8      525.96      585.46      5.12 o 
   5   0   8     1411.44     1558.97     11.67 o 
   6   0   8      118.55       97.49      1.67 o 
   7   0   8     2223.26     2360.92     17.03 o 
   8   0   8     1304.55     1403.09     10.81 o 
   9   0   8      793.95      839.71      7.09 o 
  10   0   8       11.73       13.84      0.91 o 
  11   0   8        9.74       17.93      1.27 o 
  12   0   8      150.68      148.97      2.60 o 
  13   0   8      252.79      234.82      3.48 o 
  14   0   8      315.93      286.37      3.91 o 
  15   0   8      501.78      420.84      6.73 o 
  16   0   8       43.71       36.82      1.67 o 
  17   0   8       12.23       17.66      1.32 o 
  18   0   8      734.49      679.55     10.77 o 
  19   0   8      213.37      179.21      6.08 o 
  20   0   8       20.14       16.28      2.27 o 
  21   0   8       88.12       80.82      4.04 o 
  22   0   8       38.56       30.44      2.85 o 
  23   0   8        4.14        5.61      3.83 o 
  24   0   8      202.40      197.72      6.67 o 
  25   0   8        1.66        0.00      1.67 o 
  26   0   8       28.15       34.07      3.49 o 
   1   1   8       13.04       18.45      0.54 o 
   2   1   8      672.08      763.80      4.64 o 
   3   1   8       64.75       80.59      1.00 o 
   4   1   8      768.23      718.60      4.55 o 
   5   1   8      708.12      662.03      4.30 o 
   6   1   8       52.09       54.21      1.34 o 
   7   1   8        9.06       16.96      0.61 o 
   8   1   8      127.05      170.59      1.91 o 
   9   1   8       75.92       82.74      1.35 o 
  10   1   8      137.28      119.11      1.61 o 
  11   1   8      127.57      128.60      1.71 o 
  12   1   8       36.40       35.13      1.02 o 
  13   1   8       54.40       46.50      1.19 o 
  14   1   8      273.67      238.64      2.70 o 
  15   1   8       48.66       36.77      1.12 o 
  16   1   8      261.11      236.99      5.61 o 
  17   1   8      355.95      333.07      5.53 o 
  18   1   8      412.36      415.38      5.04 o 
  19   1   8      377.68      358.71      4.67 o 
  20   1   8       21.69       20.21      1.36 o 
  21   1   8       99.19      102.38      3.23 o 
  22   1   8       34.39       39.52      2.00 o 
  23   1   8        5.99        5.58      1.26 o 
  24   1   8        1.47        3.03      1.19 o 
  25   1   8       45.06       46.86      2.63 o 
   0   2   8       73.55       75.18      2.47 o 
   1   2   8      337.83      339.65      3.34 o 
   2   2   8      495.43      510.08      4.06 o 
   3   2   8        1.28        1.49      0.41 o 
   4   2   8       81.54       82.59      1.31 o 
   5   2   8      329.72      311.56      2.77 o 
   6   2   8       59.53       68.67      1.23 o 
   7   2   8       17.76       17.87      0.87 o 
   8   2   8      155.46      172.10      2.01 o 
   9   2   8      515.10      488.00      3.91 o 
  10   2   8      228.45      226.90      2.62 o 
  11   2   8     1716.96     1653.11     10.77 o 
  12   2   8      281.43      265.01      2.94 o 
  13   2   8        8.00        6.41      0.73 o 
  14   2   8      251.65      239.82      3.08 o 
  15   2   8      363.87      365.82      4.04 o 
  16   2   8        4.79        4.44      0.80 o 
  17   2   8      792.10      764.69      7.46 o 
  18   2   8        8.46        8.65      0.95 o 
  19   2   8        0.94        0.00      0.75 o 
  20   2   8      103.06       98.64      2.34 o 
  21   2   8       21.06       21.61      1.46 o 
  22   2   8       14.48       14.17      2.25 o 
  23   2   8       58.50       62.62      2.59 o 
  24   2   8       33.89       42.86      2.24 o 
  25   2   8      116.49      123.74      5.74 o 
   1   3   8      202.86      195.36      2.58 o 
   2   3   8        9.05       14.27      0.84 o 
   3   3   8       28.17       32.47      1.12 o 
   4   3   8       64.06       63.78      1.57 o 
   5   3   8      462.97      442.45      4.61 o 
   6   3   8      290.09      270.31      3.32 o 
   7   3   8      837.17      814.21      6.56 o 
   8   3   8       40.24       41.19      1.35 o 
   9   3   8        3.04        1.20      0.63 o 
  10   3   8      706.77      671.13      6.70 o 
  11   3   8       15.16       12.49      0.94 o 
  12   3   8      624.62      608.56      5.58 o 
  13   3   8        1.76        0.25      0.75 o 
  14   3   8       14.88       18.83      1.11 o 
  15   3   8      437.67      443.70      4.71 o 
  16   3   8      251.71      256.05      3.49 o 
  17   3   8      111.17      109.91      2.31 o 
  18   3   8        0.37        1.48      0.86 o 
  19   3   8      131.37      130.29      2.62 o 
  20   3   8       92.90       98.48      2.35 o 
  21   3   8       16.93       21.34      1.43 o 
  22   3   8       26.62       24.85      1.57 o 
  23   3   8        0.02        0.00      0.96 o 
   0   4   8      136.09      137.43      3.29 o 
   1   4   8      131.37      109.73      2.10 o 
   2   4   8        2.19        0.43      0.60 o 
   3   4   8      139.66      125.70      2.24 o 
   4   4   8        8.39       10.16      0.92 o 
   5   4   8       11.11        9.51      0.89 o 
   6   4   8       91.11       88.71      2.29 o 
   7   4   8       16.16       15.10      1.09 o 
   8   4   8       56.78       54.24      1.92 o 
   9   4   8       81.44       78.53      2.27 o 
  10   4   8       48.13       45.58      2.08 o 
  11   4   8        0.04        0.00      0.94 o 
  12   4   8       33.44       32.49      1.84 o 
  13   4   8       24.25       26.54      1.71 o 
  14   4   8        1.25        0.13      0.79 o 
  15   4   8        6.22        3.74      1.00 o 
  16   4   8       14.38       14.81      1.33 o 
  17   4   8       41.58       51.19      1.94 o 
  18   4   8       24.97       28.50      1.66 o 
  19   4   8      157.13      165.69      3.35 o 
  20   4   8       17.97       14.57      1.42 o 
  21   4   8      148.99      174.10      4.58 o 
   1   5   8       90.70       89.88      2.11 o 
   2   5   8      466.27      450.16      5.90 o 
   3   5   8       17.17       18.91      1.28 o 
   4   5   8      139.97      137.09      2.83 o 
   5   5   8      143.65      149.84      3.44 o 
   6   5   8        6.76        6.71      1.04 o 
   7   5   8        2.01        1.31      0.92 o 
   8   5   8       17.49       13.94      1.37 o 
   9   5   8       54.49       54.48      2.14 o 
  10   5   8      165.70      157.22      5.79 o 
  11   5   8       18.52       22.70      1.77 o 
  12   5   8        6.32        4.09      1.15 o 
  13   5   8      151.83      159.43      3.55 o 
  14   5   8       60.23       66.31      2.47 o 
  15   5   8       19.03       18.84      2.00 o 
  16   5   8       28.21       30.19      2.33 o 
  17   5   8        0.13        0.07      1.99 o 
   0   6   8      220.70      218.11      6.09 o 
   1   6   8      334.30      340.24      4.88 o 
   2   6   8       37.46       42.87      1.92 o 
   3   6   8       97.95      100.16      2.67 o 
   4   6   8       99.14      110.16      3.02 o 
   5   6   8       71.25       78.02      2.63 o 
   6   6   8       65.55       67.33      3.81 o 
   7   6   8        1.30        0.38      1.08 o 
   8   6   8        8.20        7.47      1.50 o 
   9   6   8       26.85       25.32      2.17 o 
  10   6   8       28.05       29.80      3.60 o 
   1   1   9       51.49       49.57      0.87 o 
   2   1   9      432.60      436.71      3.19 o 
   3   1   9      488.81      498.28      4.09 o 
   4   1   9      185.32      186.12      1.98 o 
   5   1   9       28.94       28.82      0.80 o 
   6   1   9       38.08       34.99      0.98 o 
   7   1   9     1782.89     1742.03     10.96 o 
   8   1   9        9.34        7.71      0.57 o 
   9   1   9      424.50      411.10      3.64 o 
  10   1   9        5.93        3.01      0.56 o 
  11   1   9      294.74      264.82      2.66 o 
  12   1   9       26.12       36.44      1.23 o 
  13   1   9      966.27      875.44      6.90 o 
  14   1   9        2.28        1.09      0.62 o 
  15   1   9      373.73      372.91      3.91 o 
  16   1   9       73.95       85.97      2.00 o 
  17   1   9      272.93      267.64      3.86 o 
  18   1   9       40.17       37.79      1.60 o 
  19   1   9      492.79      475.09      5.68 o 
  20   1   9      184.04      182.02      3.35 o 
  21   1   9        2.17        1.77      1.06 o 
  22   1   9        4.53        3.18      1.37 o 
  23   1   9       41.61       42.06      2.42 o 
  24   1   9       32.76       32.76      2.29 o 
  25   1   9        3.86        5.63      3.60 o 
   0   2   9        2.27        0.00      0.64 o 
   1   2   9       96.17      115.67      1.86 o 
   2   2   9      112.22      112.58      2.19 o 
   3   2   9      411.10      417.11      3.97 o 
   4   2   9       32.36       39.04      1.13 o 
   5   2   9      212.13      193.59      2.29 o 
   6   2   9      123.01      108.96      1.60 o 
   7   2   9       54.94       56.24      1.21 o 
   8   2   9      236.04      226.50      2.42 o 
   9   2   9      162.86      132.46      1.95 o 
  10   2   9      975.48      921.54      6.82 o 
  11   2   9     2331.21     2198.74     14.68 o 
  12   2   9      155.55      145.79      2.17 o 
  13   2   9      240.17      254.07      3.77 o 
  14   2   9      286.86      267.54      3.36 o 
  15   2   9      814.05      755.77      6.57 o 
  16   2   9      679.84      648.02      5.97 o 
  17   2   9      136.38      130.06      2.41 o 
  18   2   9       20.26       16.88      1.20 o 
  19   2   9        0.09        0.00      0.78 o 
  20   2   9       34.08       35.33      1.68 o 
  21   2   9       13.37       11.29      1.24 o 
  22   2   9        6.39        4.25      1.08 o 
  23   2   9      141.03      162.88      3.89 o 
  24   2   9        2.30        4.35      1.77 o 
   1   3   9        1.09        0.62      0.54 o 
   2   3   9        7.13       13.07      0.84 o 
   3   3   9        1.41        0.00      0.48 o 
   4   3   9        0.85        1.18      0.57 o 
   5   3   9      292.07      277.24      3.27 o 
   6   3   9      222.79      231.29      2.96 o 
   7   3   9       28.62       26.78      1.21 o 
   8   3   9       58.02       55.35      1.73 o 
   9   3   9        0.06        0.00      0.59 o 
  10   3   9       24.25       24.46      1.20 o 
  11   3   9        1.78        1.82      0.73 o 
  12   3   9      414.96      407.99      5.02 o 
  13   3   9        0.01        0.00      0.70 o 
  14   3   9      223.09      221.79      3.45 o 
  15   3   9      177.56      172.29      3.03 o 
  16   3   9        0.14        0.00      0.72 o 
  17   3   9      193.93      205.89      3.21 o 
  18   3   9      215.74      215.98      4.19 o 
  19   3   9       19.87       21.16      1.34 o 
  20   3   9        7.59       10.26      1.33 o 
  21   3   9      140.02      145.04      4.62 o 
  22   3   9       35.09       44.66      2.06 o 
   0   4   9      189.31      167.23      3.72 o 
   1   4   9      110.25       97.74      2.04 o 
   2   4   9       14.90       17.01      1.04 o 
   3   4   9       28.90       27.28      1.24 o 
   4   4   9       60.71       54.01      1.55 o 
   5   4   9       10.60        7.73      0.95 o 
   6   4   9      115.25      105.31      2.35 o 
   7   4   9      366.61      340.33      4.41 o 
   8   4   9       65.36       63.79      1.91 o 
   9   4   9        1.96        1.28      0.78 o 
  10   4   9      100.50       98.21      2.84 o 
  11   4   9        1.53        0.61      1.07 o 
  12   4   9       14.81       15.68      2.05 o 
  13   4   9       20.65       17.51      1.53 o 
  14   4   9       22.23       20.54      1.53 o 
  15   4   9       10.90       15.07      1.46 o 
  16   4   9      132.87      147.39      3.35 o 
  17   4   9      108.31      121.12      2.86 o 
  18   4   9       18.50       21.58      1.54 o 
  19   4   9        7.28        8.12      1.29 o 
  20   4   9       13.94       14.20      2.70 o 
   1   5   9       22.24       20.42      1.31 o 
   2   5   9       48.13       50.53      1.70 o 
   3   5   9       28.79       30.38      1.59 o 
   4   5   9       88.14       80.06      2.25 o 
   5   5   9      101.62       93.47      2.43 o 
   6   5   9        8.46        4.64      0.97 o 
   7   5   9       36.26       37.06      1.85 o 
   8   5   9      280.90      264.99      4.44 o 
   9   5   9       51.44       46.56      2.03 o 
  10   5   9        1.52        2.05      1.14 o 
  11   5   9       16.53       19.20      1.61 o 
  12   5   9        3.32        4.58      1.17 o 
  13   5   9       78.84       84.69      2.96 o 
  14   5   9      185.05      186.62      3.94 o 
  15   5   9       10.37       11.20      2.08 o 
  16   5   9       47.04       45.05      5.63 o 
   0   6   9      438.08      466.83      9.33 o 
   1   6   9       17.37       20.94      1.57 o 
   2   6   9      254.69      266.59      4.39 o 
   3   6   9      136.20      136.20      3.17 o 
   4   6   9      192.05      203.86      4.12 o 
   5   6   9       21.17       21.78      1.74 o 
   6   6   9      108.08      108.01      3.41 o 
   7   6   9        0.32        0.59      2.14 o 
   8   6   9       13.89       12.16      4.28 o 
   0   0  10      106.29      114.58      2.82 o 
   1   0  10     3859.42     3817.25     26.79 o 
   2   0  10      869.95      849.89      7.20 o 
   3   0  10     2733.95     2721.33     19.62 o 
   4   0  10        4.03        6.52      0.94 o 
   5   0  10      143.15      126.49      2.39 o 
   6   0  10      159.22      139.25      2.53 o 
   7   0  10        0.14        0.58      0.62 o 
   8   0  10      340.84      312.38      5.22 o 
   9   0  10        1.03        1.50      0.78 o 
  10   0  10       48.31       61.41      1.76 o 
  11   0  10      198.75      188.46      3.64 o 
  12   0  10      266.26      212.53      3.86 o 
  13   0  10        1.66        2.76      0.93 o 
  14   0  10       53.80       44.21      2.37 o 
  15   0  10       97.22      105.72      3.22 o 
  16   0  10      312.33      280.95      6.07 o 
  17   0  10        2.52        1.91      1.16 o 
  18   0  10       55.56       57.14      2.66 o 
  19   0  10      284.47      255.92     10.81 o 
  20   0  10      484.95      536.69     14.75 o 
  21   0  10      962.78      927.96     16.46 o 
  22   0  10      434.38      428.15     10.23 o 
  23   0  10      533.73      529.02     13.96 o 
  24   0  10      215.92      218.64      7.37 o 
   1   1  10      305.66      288.36      2.85 o 
   2   1  10        0.00        0.00      0.41 o 
   3   1  10     1102.36     1097.13      7.02 o 
   4   1  10        5.54        6.84      0.73 o 
   5   1  10      282.00      273.24      2.62 o 
   6   1  10     1225.74     1163.16      7.45 o 
   7   1  10       76.97       84.37      1.79 o 
   8   1  10      214.50      212.60      2.32 o 
   9   1  10       86.06       75.25      1.40 o 
  10   1  10      974.62      971.43      6.61 o 
  11   1  10        6.10       11.77      0.77 o 
  12   1  10       75.30       57.77      1.48 o 
  13   1  10       44.42       32.15      1.19 o 
  14   1  10      187.52      178.21      2.59 o 
  15   1  10        0.01        0.73      0.62 o 
  16   1  10      392.48      378.60      4.37 o 
  17   1  10       42.03       53.58      2.24 o 
  18   1  10       88.21       96.96      3.58 o 
  19   1  10       25.67       32.40      1.59 o 
  20   1  10      253.96      255.68      4.54 o 
  21   1  10      668.78      660.51      9.33 o 
  22   1  10       12.00       14.17      1.79 o 
  23   1  10        4.50        5.99      1.48 o 
  24   1  10        0.90        0.00      1.91 o 
   0   2  10        8.51        9.53      1.35 o 
   1   2  10       22.70       23.05      0.99 o 
   2   2  10       11.50       14.02      0.88 o 
   3   2  10        0.77        1.09      0.60 o 
   4   2  10      235.01      240.44      2.91 o 
   5   2  10      297.31      273.63      3.14 o 
   6   2  10        6.72        8.50      0.76 o 
   7   2  10       43.54       34.27      1.07 o 
   8   2  10      105.16      102.46      1.76 o 
   9   2  10       48.40       34.11      1.05 o 
  10   2  10      789.72      755.21      5.95 o 
  11   2  10      393.99      367.07      4.47 o 
  12   2  10      257.30      281.57      3.19 o 
  13   2  10       40.96       44.68      1.34 o 
  14   2  10      165.51      170.97      2.85 o 
  15   2  10       59.81       54.59      1.94 o 
  16   2  10       63.55       60.77      1.86 o 
  17   2  10      236.95      233.07      4.06 o 
  18   2  10      100.35       98.54      2.50 o 
  19   2  10       11.79       10.29      1.16 o 
  20   2  10       28.35       26.29      1.60 o 
  21   2  10        1.50        0.84      1.10 o 
  22   2  10        2.03        3.87      1.39 o 
  23   2  10        0.02        0.00      2.16 o 
   1   3  10      271.70      239.12      3.06 o 
   2   3  10      136.05      116.11      2.09 o 
   3   3  10        7.81        4.60      0.72 o 
   4   3  10      321.29      292.02      3.47 o 
   5   3  10       12.68       13.08      0.91 o 
   6   3  10        6.36        4.16      0.71 o 
   7   3  10       37.97       36.91      1.44 o 
   8   3  10        3.88        3.52      0.76 o 
   9   3  10        3.81        3.22      0.83 o 
  10   3  10        5.33        4.37      0.83 o 
  11   3  10        2.31        3.62      0.91 o 
  12   3  10       26.23       25.39      1.75 o 
  13   3  10       30.29       33.42      1.50 o 
  14   3  10        5.53        4.89      0.94 o 
  15   3  10       21.71       18.35      1.29 o 
  16   3  10       27.02       25.18      1.47 o 
  17   3  10        0.48        0.04      0.88 o 
  18   3  10      119.62      125.42      2.79 o 
  19   3  10        0.15        0.00      0.94 o 
  20   3  10        1.67        0.00      1.78 o 
  21   3  10        0.25        1.74      1.50 o 
   0   4  10       77.44       70.52      2.52 o 
   1   4  10       23.90       23.38      1.17 o 
   2   4  10       28.34       24.60      1.21 o 
   3   4  10       49.05       37.67      1.40 o 
   4   4  10       35.37       32.10      1.32 o 
   5   4  10        5.84        4.68      0.90 o 
   6   4  10      582.68      537.96      6.64 o 
   7   4  10       88.74       76.80      2.17 o 
   8   4  10      294.47      300.18      4.19 o 
   9   4  10        7.74        6.15      1.02 o 
  10   4  10       86.26       82.61      2.46 o 
  11   4  10       74.86       75.75      2.53 o 
  12   4  10        8.19        4.76      1.10 o 
  13   4  10        5.00        2.51      1.12 o 
  14   4  10       14.02       12.73      1.53 o 
  15   4  10       19.60       20.87      1.63 o 
  16   4  10      153.91      167.98      3.65 o 
  17   4  10       22.67       21.37      1.74 o 
  18   4  10        5.09        8.15      1.78 o 
   1   5  10        0.48        0.00      0.72 o 
   2   5  10        0.54        0.00      0.84 o 
   3   5  10        0.54        0.00      0.91 o 
   4   5  10        6.06        3.38      0.96 o 
   5   5  10       20.37       21.15      1.43 o 
   6   5  10        0.48        0.55      0.88 o 
   7   5  10      193.20      190.48      3.81 o 
   8   5  10       15.57       17.99      1.53 o 
   9   5  10        0.80        0.00      1.02 o 
  10   5  10       32.44       34.62      2.06 o 
  11   5  10       69.53       60.85      2.40 o 
  12   5  10      169.48      166.41      3.70 o 
  13   5  10        1.47        1.02      1.52 o 
   0   6  10        0.02        4.05      2.70 o 
   1   6  10       82.39       87.24      3.48 o 
   2   6  10       13.23       12.80      2.11 o 
   3   6  10       87.96       95.40      4.08 o 
   4   6  10        8.95       10.81      3.15 o 
   1   1  11      185.13      187.10      2.46 o 
   2   1  11      123.72      114.06      1.90 o 
   3   1  11      576.45      557.11      4.90 o 
   4   1  11     1158.62     1148.83      7.94 o 
   5   1  11      522.13      510.04      4.08 o 
   6   1  11       18.75       22.46      0.85 o 
   7   1  11       51.31       47.23      1.18 o 
   8   1  11     1419.13     1343.36      9.14 o 
   9   1  11      232.10      224.02      2.70 o 
  10   1  11       37.92       40.61      1.53 o 
  11   1  11      192.67      171.52      2.36 o 
  12   1  11       42.66       37.95      1.29 o 
  13   1  11        4.17        4.58      0.75 o 
  14   1  11      424.48      394.45      4.23 o 
  15   1  11       25.40       30.36      1.29 o 
  16   1  11       12.10       11.71      1.12 o 
  17   1  11       20.17       26.80      1.61 o 
  18   1  11      483.10      474.30      6.43 o 
  19   1  11       10.87        8.41      1.23 o 
  20   1  11        0.13        0.00      0.99 o 
  21   1  11       16.76       18.06      1.90 o 
  22   1  11       43.90       47.17      2.61 o 
  23   1  11       94.22      102.25      5.23 o 
   0   2  11        7.83        4.70      1.01 o 
   1   2  11      102.60       88.75      1.77 o 
   2   2  11        6.55        4.17      0.71 o 
   3   2  11       13.52       12.36      0.87 o 
   4   2  11       20.49       18.00      1.26 o 
   5   2  11      113.09      101.04      1.92 o 
   6   2  11       24.28       18.74      1.00 o 
   7   2  11      304.42      265.53      3.22 o 
   8   2  11      214.89      190.74      2.69 o 
   9   2  11       30.82       34.05      1.35 o 
  10   2  11       34.72       30.92      1.22 o 
  11   2  11      341.25      294.03      3.54 o 
  12   2  11       29.54       29.86      1.25 o 
  13   2  11        0.35        0.00      0.67 o 
  14   2  11       35.80       30.65      1.52 o 
  15   2  11      236.59      229.92      3.48 o 
  16   2  11       49.12       45.48      1.76 o 
  17   2  11        3.24        4.33      0.98 o 
  18   2  11        7.95        9.92      1.22 o 
  19   2  11        5.09        5.19      1.10 o 
  20   2  11       13.25       10.87      1.29 o 
  21   2  11        2.38        2.33      1.08 o 
  22   2  11        1.29        0.00      1.22 o 
   1   3  11       12.08       11.95      0.92 o 
   2   3  11      736.68      606.88      5.65 o 
   3   3  11       37.35       36.24      1.32 o 
   4   3  11        5.68        5.98      0.79 o 
   5   3  11       42.21       41.20      1.42 o 
   6   3  11      107.60      102.99      2.07 o 
   7   3  11      217.93      197.35      3.16 o 
   8   3  11        4.14        3.31      0.91 o 
   9   3  11       27.40       24.98      1.32 o 
  10   3  11      209.16      199.36      3.25 o 
  11   3  11      117.29      108.21      2.42 o 
  12   3  11      172.95      180.29      3.72 o 
  13   3  11      157.41      155.21      3.17 o 
  14   3  11        0.58        0.24      1.01 o 
  15   3  11       22.01       16.90      1.59 o 
  16   3  11        0.05        0.78      1.00 o 
  17   3  11       25.06       27.82      2.49 o 
  18   3  11        3.17        2.58      1.11 o 
  19   3  11       97.22       89.16      2.70 o 
  20   3  11       27.92       29.79      2.46 o 
   0   4  11       81.49       83.77      2.90 o 
   1   4  11       82.20       69.72      1.83 o 
   2   4  11       78.22       69.65      1.86 o 
   3   4  11        5.81        4.03      0.85 o 
   4   4  11        0.47        1.00      0.72 o 
   5   4  11       14.34       12.01      1.13 o 
   6   4  11       69.97       58.45      1.94 o 
   7   4  11        0.41        1.13      0.85 o 
   8   4  11       27.00       25.62      1.46 o 
   9   4  11       88.39       86.26      2.31 o 
  10   4  11        0.15        0.72      0.93 o 
  11   4  11       74.08       68.60      2.51 o 
  12   4  11       11.87       14.22      1.42 o 
  13   4  11       44.69       54.22      2.22 o 
  14   4  11       10.47       13.76      1.58 o 
  15   4  11       16.95       15.39      1.72 o 
  16   4  11        0.01        0.00      1.34 o 
  17   4  11        1.17        0.63      2.31 o 
   1   5  11       41.97       40.63      1.64 o 
   2   5  11       49.54       50.99      2.69 o 
   3   5  11       80.19       79.89      2.36 o 
   4   5  11       64.62       63.87      2.19 o 
   5   5  11       96.77      108.68      2.74 o 
   6   5  11       54.56       54.40      2.07 o 
   7   5  11       39.03       46.38      2.13 o 
   8   5  11        2.31        4.15      1.21 o 
   9   5  11        3.00        3.97      1.17 o 
  10   5  11        3.38        4.18      1.29 o 
  11   5  11       38.12       39.65      3.62 o 
   0   0  12     9562.67     9505.69    285.48 o 
   1   0  12      134.40      131.09      3.97 o 
   2   0  12      176.02      179.74      3.36 o 
   3   0  12     2775.95     2730.77     25.71 o 
   4   0  12      744.04      773.73      8.92 o 
   5   0  12      208.00      210.44      3.97 o 
   6   0  12     1485.50     1463.79     26.59 o 
   7   0  12      535.29      509.58      6.73 o 
   8   0  12      123.27      142.15      3.19 o 
   9   0  12        1.32        0.41      0.89 o 
  10   0  12        2.68        2.46      0.97 o 
  11   0  12      269.56      271.31      4.78 o 
  12   0  12       88.96       75.83      2.52 o 
  13   0  12       30.13       30.48      2.18 o 
  14   0  12        2.60        3.15      1.59 o 
  15   0  12       13.52       15.45      1.71 o 
  16   0  12        7.36        6.73      1.85 o 
  17   0  12       14.24       15.29      1.90 o 
  18   0  12       82.82       87.33      3.46 o 
  19   0  12      685.24      721.00     18.81 o 
  20   0  12      125.07      139.38     14.30 o 
  21   0  12       19.76       24.26      4.17 o 
  22   0  12      605.04      641.90     20.05 o 
   1   1  12     1126.87     1120.00      8.40 o 
   2   1  12      181.85      180.37      3.41 o 
   3   1  12      217.11      225.49      2.93 o 
   4   1  12      297.83      294.42      3.33 o 
   5   1  12        0.01        0.15      0.62 o 
   6   1  12      194.50      180.60      2.81 o 
   7   1  12      162.08      168.19      2.56 o 
   8   1  12        0.72        1.88      0.62 o 
   9   1  12        0.86        0.00      0.55 o 
  10   1  12      245.23      248.64      2.98 o 
  11   1  12       80.50       62.99      1.63 o 
  12   1  12      244.93      235.27      3.35 o 
  13   1  12        2.31        1.59      0.75 o 
  14   1  12        2.25        3.99      0.85 o 
  15   1  12        1.39        2.27      0.84 o 
  16   1  12        9.57        8.32      1.12 o 
  17   1  12        6.57        9.43      1.29 o 
  18   1  12       45.93       44.17      2.29 o 
  19   1  12       43.30       51.19      2.23 o 
  20   1  12        0.67        0.56      1.14 o 
  21   1  12       60.39       72.21      3.11 o 
  22   1  12       21.24       31.25      5.97 o 
   0   2  12        0.23        0.00      0.84 o 
   1   2  12       29.96       32.64      1.25 o 
   2   2  12      180.80      166.95      2.53 o 
   3   2  12       67.34       54.32      1.51 o 
   4   2  12      165.06      137.99      2.32 o 
   5   2  12       12.87       15.80      1.00 o 
   6   2  12       47.04       35.69      1.30 o 
   7   2  12        5.59        8.57      0.85 o 
   8   2  12       59.09       53.10      1.53 o 
   9   2  12       52.76       55.84      1.75 o 
  10   2  12      228.27      188.11      3.36 o 
  11   2  12       70.58       67.43      2.11 o 
  12   2  12      100.01       99.07      2.52 o 
  13   2  12        0.02        0.00      0.79 o 
  14   2  12       48.92       49.95      1.90 o 
  15   2  12       16.29       18.00      1.56 o 
  16   2  12      126.30      117.19      2.80 o 
  17   2  12        4.24        3.98      1.08 o 
  18   2  12       16.87       13.46      1.99 o 
  19   2  12       40.96       42.80      1.96 o 
  20   2  12      146.19      152.91      4.67 o 
   1   3  12        5.91        2.09      0.70 o 
   2   3  12        0.22        0.63      0.69 o 
   3   3  12      432.86      372.49      4.25 o 
   4   3  12       35.39       33.66      1.49 o 
   5   3  12        4.92        5.04      0.83 o 
   6   3  12      141.31      131.39      2.40 o 
   7   3  12       20.27       23.28      1.33 o 
   8   3  12        2.98        2.82      0.84 o 
   9   3  12      111.73       98.79      2.36 o 
  10   3  12       21.72       16.82      1.25 o 
  11   3  12       11.67       10.75      1.14 o 
  12   3  12       29.84       32.66      1.84 o 
  13   3  12       10.49       12.94      1.31 o 
  14   3  12       20.65       18.47      1.61 o 
  15   3  12       16.81       17.51      1.64 o 
  16   3  12       52.89       55.91      2.64 o 
  17   3  12       55.46       53.64      2.44 o 
  18   3  12       13.55       12.57      2.06 o 
   0   4  12       11.12       12.89      1.56 o 
   1   4  12      175.34      177.43      2.96 o 
   2   4  12        2.60        5.17      0.92 o 
   3   4  12       33.03       26.12      1.36 o 
   4   4  12       75.74       68.08      2.11 o 
   5   4  12       50.26       52.18      3.08 o 
   6   4  12      129.26      119.53      2.73 o 
   7   4  12        5.98        9.67      1.15 o 
   8   4  12       45.62       48.75      1.89 o 
   9   4  12       14.55       18.38      1.38 o 
  10   4  12       52.20       56.10      2.19 o 
  11   4  12       29.21       30.11      1.79 o 
  12   4  12       50.04       59.39      2.31 o 
  13   4  12        0.24        1.72      1.16 o 
  14   4  12      153.75      162.91      5.29 o 
  15   4  12       35.54       36.26      4.73 o 
   1   5  12        2.88        3.58      0.97 o 
   2   5  12       42.25       40.06      1.86 o 
   3   5  12       74.55       76.89      2.40 o 
   4   5  12       35.04       25.97      1.64 o 
   5   5  12        5.67        2.53      1.00 o 
   6   5  12        8.72       13.85      1.47 o 
   7   5  12        3.15        5.74      2.07 o 
   8   5  12        3.90        3.83      2.70 o 
   1   1  13       44.38       46.45      1.59 o 
   2   1  13     1488.04     1463.00     16.53 o 
   3   1  13       49.11       46.82      1.57 o 
   4   1  13      253.47      243.29      3.40 o 
   5   1  13      506.00      484.78      5.19 o 
   6   1  13       24.80       23.77      1.28 o 
   7   1  13        1.44        2.05      0.77 o 
   8   1  13      255.85      237.02      3.44 o 
   9   1  13       63.14       57.06      1.92 o 
  10   1  13       25.25       25.31      1.42 o 
  11   1  13       29.28       27.05      1.46 o 
  12   1  13       58.31       56.24      1.78 o 
  13   1  13       22.25       25.86      1.35 o 
  14   1  13       53.00       58.89      1.89 o 
  15   1  13        1.96        4.16      1.03 o 
  16   1  13       14.22       17.67      1.42 o 
  17   1  13       17.25       19.66      1.65 o 
  18   1  13       81.99       98.56      3.25 o 
  19   1  13       10.18        9.79      1.46 o 
  20   1  13      131.81      152.38      4.74 o 
   0   2  13       17.95       22.02      1.60 o 
   1   2  13       44.68       38.16      1.36 o 
   2   2  13      219.23      212.61      3.01 o 
   3   2  13       13.73       13.77      1.01 o 
   4   2  13      150.32      134.62      2.59 o 
   5   2  13      524.47      486.53      4.94 o 
   6   2  13      467.90      441.28      4.65 o 
   7   2  13        3.86        2.55      0.86 o 
   8   2  13      296.38      276.87      4.35 o 
   9   2  13      530.34      545.91      6.45 o 
  10   2  13        4.20        5.46      1.10 o 
  11   2  13      125.45      125.71      3.06 o 
  12   2  13        0.39        0.55      1.02 o 
  13   2  13       25.97       26.31      1.59 o 
  14   2  13       11.19       12.69      1.44 o 
  15   2  13        0.63        2.41      1.16 o 
  16   2  13       11.91       12.37      2.05 o 
  17   2  13      173.65      194.82      6.37 o 
  18   2  13       71.20       84.19      3.74 o 
  19   2  13       27.68       34.95      4.62 o 
   1   3  13       50.60       42.48      1.56 o 
   2   3  13       15.50       24.28      1.26 o 
   3   3  13       15.10       12.59      1.02 o 
   4   3  13        9.74       10.13      1.02 o 
   5   3  13      130.58      111.30      2.44 o 
   6   3  13        0.01        0.36      0.83 o 
   7   3  13       35.55       38.88      1.63 o 
   8   3  13        5.20       10.23      1.11 o 
   9   3  13       45.09       36.59      1.65 o 
  10   3  13      133.85      136.70      2.87 o 
  11   3  13        1.16        0.36      0.95 o 
  12   3  13        1.33        1.13      1.25 o 
  13   3  13        3.69        4.21      1.26 o 
  14   3  13        0.81        1.79      1.15 o 
  15   3  13       41.52       52.08      2.43 o 
  16   3  13       24.70       25.02      2.44 o 
   0   4  13       12.07        8.74      1.47 o 
   1   4  13       36.25       42.03      1.64 o 
   2   4  13       10.83       13.07      1.15 o 
   3   4  13       26.20       28.28      1.46 o 
   4   4  13       77.69       77.24      2.76 o 
   5   4  13       31.59       35.05      1.81 o 
   6   4  13       30.10       30.82      1.71 o 
   7   4  13       10.18       14.26      1.31 o 
   8   4  13        7.33        9.75      1.20 o 
   9   4  13      107.00      124.17      2.92 o 
  10   4  13       59.23       72.92      2.52 o 
  11   4  13       89.97      104.94      2.98 o 
  12   4  13        3.37        5.56      2.21 o 
   1   5  13        7.67       11.37      2.82 o 
   2   5  13        2.18        4.69      1.99 o 
   3   5  13      126.68      124.22      6.64 o 
   4   5  13       60.90       67.12      6.53 o 
   0   0  14        3.89        3.38      2.03 o 
   1   0  14        0.88        0.44      1.35 o 
   2   0  14       88.46       77.72      3.82 o 
   3   0  14        1.75        2.35      1.51 o 
   4   0  14      125.34      113.60      4.38 o 
   5   0  14        3.93        2.92      1.32 o 
   6   0  14       79.01       78.35      3.19 o 
   7   0  14        4.08        3.40      1.36 o 
   8   0  14        8.07       11.94      1.73 o 
   9   0  14       22.95       35.57      1.98 o 
  10   0  14      308.20      341.16      5.71 o 
  11   0  14       30.39       37.09      2.08 o 
  12   0  14      294.24      301.36      7.31 o 
  13   0  14      154.60      137.46      4.90 o 
  14   0  14      344.99      365.26      8.80 o 
  15   0  14       91.22       90.58      3.51 o 
  16   0  14      301.56      327.57      6.81 o 
  17   0  14        3.86        1.91      1.36 o 
  18   0  14       30.04       37.58      2.71 o 
  19   0  14        6.47        6.24      2.59 o 
   1   1  14       52.95       51.77      1.90 o 
   2   1  14      254.18      246.88      4.34 o 
   3   1  14      707.82      713.85      6.89 o 
   4   1  14      179.79      194.44      3.14 o 
   5   1  14        0.00        1.02      0.85 o 
   6   1  14      156.02      148.70      2.96 o 
   7   1  14       47.00       43.83      1.81 o 
   8   1  14       36.63       35.57      1.64 o 
   9   1  14        3.02        2.60      0.93 o 
  10   1  14       37.55       33.89      1.64 o 
  11   1  14       25.94       36.55      2.20 o 
  12   1  14        8.83        6.54      1.23 o 
  13   1  14      294.30      289.42      5.45 o 
  14   1  14        0.00        0.00      0.96 o 
  15   1  14       43.86       56.63      3.38 o 
  16   1  14       92.64      101.44      2.91 o 
  17   1  14       55.17       62.74      2.51 o 
  18   1  14      107.68      123.96      4.74 o 
   0   2  14        5.16        3.75      1.12 o 
   1   2  14      105.72       96.59      2.11 o 
   2   2  14       86.46       94.39      2.11 o 
   3   2  14      202.58      223.47      3.49 o 
   4   2  14      237.47      231.14      3.60 o 
   5   2  14       62.57       55.36      2.03 o 
   6   2  14       71.35       79.48      2.15 o 
   7   2  14      322.61      325.70      4.38 o 
   8   2  14       48.10       53.29      1.86 o 
   9   2  14      112.56      117.30      2.90 o 
  10   2  14      178.88      182.98      3.61 o 
  11   2  14       65.64       60.93      2.22 o 
  12   2  14       21.65       25.51      1.78 o 
  13   2  14       35.03       41.66      2.00 o 
  14   2  14        5.30        3.92      1.42 o 
  15   2  14        3.45        2.90      1.44 o 
  16   2  14       82.59       89.84      3.43 o 
   1   3  14        0.03        0.00      0.70 o 
   2   3  14        1.32        0.00      0.75 o 
   3   3  14        1.76        0.62      0.78 o 
   4   3  14        3.19        3.20      0.85 o 
   5   3  14       52.58       47.12      1.68 o 
   6   3  14       56.91       58.78      2.02 o 
   7   3  14      180.92      186.91      4.01 o 
   8   3  14        2.33        2.52      1.10 o 
   9   3  14       42.58       39.25      1.97 o 
  10   3  14      447.01      449.92      6.37 o 
  11   3  14        0.08        0.00      1.06 o 
  12   3  14      162.18      187.06      4.73 o 
  13   3  14       13.86       14.48      1.99 o 
  14   3  14       69.23       70.66      4.68 o 
   0   4  14      493.31      441.96      8.71 o 
   1   4  14        5.24        7.17      1.10 o 
   2   4  14        0.39        0.00      0.82 o 
   3   4  14        0.54        0.00      0.90 o 
   4   4  14       12.09        9.33      1.24 o 
   5   4  14       22.59       23.70      1.58 o 
   6   4  14      106.91      102.34      2.70 o 
   7   4  14        7.11        7.89      1.32 o 
   8   4  14       39.96       37.74      2.44 o 
   9   4  14       56.36       47.97      3.62 o 
   1   1  15       28.17       31.27      1.84 o 
   2   1  15       78.56       81.96      2.63 o 
   3   1  15        9.58        8.22      1.29 o 
   4   1  15        5.22        8.24      1.30 o 
   5   1  15       38.43       44.83      2.23 o 
   6   1  15        1.47        1.03      1.07 o 
   7   1  15      200.84      193.17      3.58 o 
   8   1  15       30.05       45.17      1.91 o 
   9   1  15        2.09        5.36      1.11 o 
  10   1  15        8.92        6.57      1.30 o 
  11   1  15       51.67       49.47      2.21 o 
  12   1  15        6.68        6.14      1.25 o 
  13   1  15       17.85       17.46      1.64 o 
  14   1  15       34.51       36.67      2.05 o 
  15   1  15       98.88      117.03      3.69 o 
  16   1  15       49.34       64.09      4.13 o 
   0   2  15       31.49       37.50      2.71 o 
   1   2  15      164.65      169.98      3.14 o 
   2   2  15        0.04        0.00      0.80 o 
   3   2  15        4.05        2.98      0.94 o 
   4   2  15        3.77        1.98      1.11 o 
   5   2  15      321.43      337.07      4.59 o 
   6   2  15       72.42       75.11      2.22 o 
   7   2  15       32.21       27.34      1.58 o 
   8   2  15      341.74      331.67      5.34 o 
   9   2  15       83.23       81.40      2.76 o 
  10   2  15        5.39        2.97      1.19 o 
  11   2  15       54.49       56.43      2.94 o 
  12   2  15       42.22       41.45      2.19 o 
  13   2  15       17.05       18.02      1.71 o 
  14   2  15       62.10       60.49      4.10 o 
   1   3  15       24.27       26.70      1.43 o 
   2   3  15        5.37        3.75      0.95 o 
   3   3  15      120.42      120.72      2.85 o 
   4   3  15        6.56        4.92      1.11 o 
   5   3  15        0.36        0.00      0.95 o 
   6   3  15      213.62      238.75      4.40 o 
   7   3  15       71.42       72.79      2.58 o 
   8   3  15      356.49      370.49      6.21 o 
   9   3  15       37.09       29.33      1.87 o 
  10   3  15        9.86       15.50      1.98 o 
  11   3  15       38.20       37.74      3.78 o 
   0   4  15        2.10        1.39      1.67 o 
   1   4  15       60.08       72.10      2.84 o 
   2   4  15       13.16       15.62      1.74 o 
   3   4  15        1.72        0.15      1.30 o 
   0   0  16       94.25       88.96      6.53 o 
   1   0  16      104.38      112.25      5.01 o 
   2   0  16       37.74       34.68      3.26 o 
   3   0  16      304.16      317.76      8.44 o 
   4   0  16       34.50       34.51      4.62 o 
   5   0  16        1.84        2.32      1.91 o 
   6   0  16       23.14       17.81      2.62 o 
   7   0  16       66.86       76.44      4.29 o 
   8   0  16       65.85       79.06      4.26 o 
   9   0  16       80.87       83.78      5.18 o 
  10   0  16      238.39      256.34     11.04 o 
  11   0  16      325.04      351.76      9.23 o 
  12   0  16       13.00       14.41      3.60 o 
  13   0  16       18.22       29.05      4.28 o 
  14   0  16       79.77      110.59      7.21 o 
   1   1  16       12.33       18.77      1.82 o 
   2   1  16      104.37      108.10      3.49 o 
   3   1  16      152.26      164.68      4.24 o 
   4   1  16        5.99        6.29      1.41 o 
   5   1  16        2.89        2.81      1.16 o 
   6   1  16       89.71      109.06      3.31 o 
   7   1  16       29.00       40.41      2.72 o 
   8   1  16       45.77       47.79      2.80 o 
   9   1  16        6.21        6.60      1.42 o 
  10   1  16       18.58       24.84      2.15 o 
  11   1  16        9.36       11.97      1.53 o 
  12   1  16        8.08        9.33      1.42 o 
  13   1  16       26.52       30.24      2.31 o 
   0   2  16      103.33      117.92      4.34 o 
   1   2  16        1.99        1.15      1.07 o 
   2   2  16       29.70       32.54      1.88 o 
   3   2  16       89.81      102.82      2.92 o 
   4   2  16      213.83      249.92      4.65 o 
   5   2  16       23.65       23.61      1.64 o 
   6   2  16       32.05       32.12      1.86 o 
   7   2  16      176.85      209.10      3.98 o 
   8   2  16       32.57       40.11      2.17 o 
   9   2  16        3.42        4.27      1.29 o 
  10   2  16       85.99       88.10      3.41 o 
  11   2  16       60.15       63.38      4.77 o 
   1   3  16       28.94       32.69      2.14 o 
   2   3  16        0.00        0.28      0.95 o 
   3   3  16       17.86       13.79      1.50 o 
   4   3  16       13.10       15.07      1.53 o 
   5   3  16        0.34        1.85      1.38 o 
   6   3  16      240.58      256.52     11.60 o 
   1   1  17       24.44       29.98      2.28 o 
   2   1  17      179.88      201.89      7.12 o 
   3   1  17       10.62        6.10      2.05 o 
   4   1  17        6.85       11.06      1.72 o 
   5   1  17       86.99       90.56      3.38 o 
   6   1  17        2.28        2.27      1.56 o 
   7   1  17      152.36      179.38      5.50 o 
   8   1  17        0.00        0.00      1.83 o 
   9   1  17        4.49       14.86      4.05 o 
   0   2  17        2.82        3.22      2.16 o 
   1   2  17        8.42       10.71      1.99 o 
   2   2  17        0.28        2.38      2.78 o 
   3   2  17       25.60       30.93      3.36 o 
   4   2  17       32.71       37.06      3.56 o 
   5   2  17        2.00        5.52      4.62 o 
   6   2  17       15.34       18.71      2.98 o 
                                                 
